# Supplementary material for: A Phylogenomic Study of Acanthamoeba polyphaga Draft Genome Sequences Suggests Genetic Exchanges With Giant Viruses
Source: Front Microbiol. 2018 Sep 6;9:2098. doi: 10.3389/fmicb.2018.02098 (PMC6135880; doi:10.3389/fmicb.2018.02098)
Supplement: Supplementary file 12 [file Table_3.XLSX]

## Sheet: Acas_clk_vs_Apoly_draft
Protein id	Sequence
gi_440789491_gb_ELR10800.1_hypothetical_protein_ACA1_108580_[Acanthamoeba_castellanii_str._Neff]_EOS	MMSVSPVLCRLLLVLLFVGALHAQTRPDFLDFTSWMMVDASPSLSVLDVHYVPHGANEPLFLSLALDGEHRRSATLDHTKQLTDIVDSAESISVSFNRTVCTTECWRGSSCPRNPDKDCAVSTLPGR
gi_440789516_gb_ELR10825.1_hypothetical_protein_ACA1_109250_[Acanthamoeba_castellanii_str._Neff]_EOS	MARKQMNKSGTKRKLSHIEEDEEQKDTPMSGFKRRHMVYNDHLKGPTEGEDGADNSAQTAARFSWEDDIDGDVRDFLEQHCVIHKAVDGQGDDVVYLRVFDDFLLQEQQQENECTDA
gi_440789558_gb_ELR10865.1_hypothetical_protein_ACA1_181180_[Acanthamoeba_castellanii_str._Neff]_EOS	MILFFAAIAVVGTVTCLFVSVVLPFAFMACLFTDGQ
gi_440789559_gb_ELR10866.1_hypothetical_protein_ACA1_181190_[Acanthamoeba_castellanii_str._Neff]_EOS	MFVVETDIINAARKAGAKYIVKLATTDSAMHVHSDIFYARSHLAVEHFLEQGDIPFTSLRPNLFHNNVVGLDLASVAKTHQFRTMAHGASVASIDPADVGRAAAALLSLDDPSPHYGQKYTLTGPENINDQSVGEVLREVLQTDVKFAGGVRDDEFPALFLAALANLKQGKGDLAHTATSPEILALAPPRSTFKDYVTHYFAKRV
gi_440789571_gb_ELR10877.1_hypothetical_protein_ACA1_144680_[Acanthamoeba_castellanii_str._Neff]_EOS	MPTDRRTASHLATIIWEFREGPSRIAQQAAASISSDPDDTFHSDINERNRQVKTFLPPQLARNELHLVALIESPLSCSFCSCRVSCVLCVVRVVFFFYLLQAAFFSLHQLRHKRF
gi_440789580_gb_ELR10886.1_phospholipase_D/transphosphatidylase_[Acanthamoeba_castellanii_str._Neff]_EOS	MIYELWARKEQEEEAEREAAYERALEKAFERLKQLKQRLKPLTGDFVTPADLRTKVVDAIKAATESIFVLVYTQIVDALLAAHDRGVRVWVIVDLSQWKKTPRMQHAMTRLTQGSISVFNSHLFVAALGSFSLSIRTEAGLMHLKVMVVDCFLVVKGSYNYTWAASEIHHEELDISCKPARANSWTEKFGELWQLSRAPA
gi_440789651_gb_ELR10955.1_hypothetical_protein_ACA1_102910_[Acanthamoeba_castellanii_str._Neff]_EOS	MWWWWCNNVDGLYRGARGAASRAAERARSARVPPAGRRGVHAALLRRVRRARQLPQEEQGPRPRHGRRPPPRRGSQRQEEQGLHHLLEASTTTTSPLIVVI
gi_440789737_gb_ELR11036.1_hypothetical_protein_ACA1_048260_[Acanthamoeba_castellanii_str._Neff]_EOS	MQQQPPPASAPTTGPRPAFARPLPPNAGSFTSSSSSSSPPASASGSPASSPLPPRPLPSLVRRQQSFSSPHSPSPSPQQLSLSSSLSTTSSTSSTTGAGPAPTRPLQTSGGSTVTRPLAPLPRAPSSDLPPRPRPAPPARRRRRRRAIIGVVDVVFVGVVNVDTAAAGGVAQAGLDDRRRQIAAAAAQSVVPARPAAAHPARRPAATLPAALGRRR
gi_440789866_gb_ELR11157.1_hypothetical_protein_ACA1_388170_[Acanthamoeba_castellanii_str._Neff]_EOS	MASAQQNETERPSGVWKGNSAPIDLAAHLKRINEAPVLVEGKRRHPGVEGEVVGLDFNPALVVAAWEALPGFQDAVGSDKEKLSVEEGNVTAMQFPDQSFDGAYLTLIDAVSHMQGDSEDMDPGFVKAKALMEMTISKGILEPPRTCSSSSDRQRRWRLLPHQPALFLLGTAW
gi_440789938_gb_ELR11229.1_hypothetical_protein_ACA1_389500,_partial_[Acanthamoeba_castellanii_str._Neff]_EOS	WAKGCAVYLSPTIVALIFFYFTVQRKTPPPTCRRSCSFSSLSSWPSPPLISSPSRPLRTTNARAAALPARAPAVRPAASLPVARSVAALLPTPAAAPISSTAAVLVSACALAAAAPVAPRLASAPTRRGRSSRSPASKSWPSRCAPPLSFDLSVHLLKIHCF
gi_440789955_gb_ELR11246.1_hypothetical_protein_ACA1_389670_[Acanthamoeba_castellanii_str._Neff]_EOS	MVDEREDLHVRPLGRSPLSRTLWVGAEPNAKRTFQGVVFLVAAPKKKQIRTKTKTNKKKEQKTERIKKQTE
gi_440789960_gb_ELR11251.1_EGFlike_domain_containing_protein_[Acanthamoeba_castellanii_str._Neff]_EOS	MTGQELDHLGRLSLVGWLLVASLAFSGANYFAVGPTGSNYPGWQPYTWNSATLATFIQEYNTNSGIISCCFDVKWAGQSVVPYSTNGNPWCSTHYPSSNVVSLGTPGSWYMQINSGSVWPVTANFGCSGGLSFFVRTGSPPSTCNAYNCVHGTCVPQSGGTQQCQCSKGWYGSNCDMIVPPFNSSYFFVQFTWQNFRQGEFFYMAIDSDRNPDDCRWFIRGYPEDQTDGSSIGLSSFNAAPYEISFGTTEAVNYASMGVWMVTRKLTSGSVATCRLKFIMAPDTKGCLAQSGFLPICYLGNGAPLYFQLHQL
gi_440790057_gb_ELR11346.1_hypothetical_protein_ACA1_191140_[Acanthamoeba_castellanii_str._Neff]_EOS	MPPQQQAYNTQPFDYAQQQQQQLQQLEAGRKRRRSPSPERSRDYDRDDRGGGRDRDRDREERGWSRDRDREDRGSRDRDRRDRKSGWDA
gi_440790063_gb_ELR11351.1_hypothetical_protein_ACA1_134070_[Acanthamoeba_castellanii_str._Neff]_EOS	MLKSACPLSDTKYNPRRNATPPTVTYILETDKRKQVTVLKDLLARSHTNWAYSMVVTTSNIMATHLAHFINTLYIHLINQPHYNRGNKHEQGQIVNTQLPKAANAIMKVKQDAKGSSDKRYLIVLDGLWPEVFATGGGQLVLIKSELLPVDVYLSGNGKGMPVQGALCCDCAIGSDVNRLEHAFHMELDTVVAYALLECHDYLALTNLADRSKVMPLAYSPRPVLAGEMYIGCDDAQVWHWLFGKKRKAYVALTQQ
gi_440790064_gb_ELR11352.1_hypothetical_protein_ACA1_134080_[Acanthamoeba_castellanii_str._Neff]_EOS	MSKVTPEAPSAQDQHLFRGFANSLNVDFTRPVDEISISRAATLAKKADQSSTPVDDAAVANGEAQATADKTYDPCISEWRSRATVLIGGTDAMLRDLLARAGVEWEIATLVTSSPSAVWRWADVTCSSCTLTAVARRRDQTPLGEVRKRHLLILDRLDTRRVLKLAVFTRLMRLREDLALDVYMTVNDAKDNDMNLAAFHTAPNIKGELSESDARDRQPDAMGTMPTANGLPYWLPKQPPPLPRIGNQGV
gi_440790065_gb_ELR11353.1_hypothetical_protein_ACA1_134090_[Acanthamoeba_castellanii_str._Neff]_EOS	MEDYRDASSHMDHDDEDAGVDNVSVAMASAHTSAEHDVDIDLEGVEDFALPEDVDHRRNRLSTPSLDLHIDLSVIEKSEDDKVRETRGLMERMSVLEDEDGTMWSASSSSSSSSISSAATEESDVFSHSGRRTRSRSHGGEQTYRDRKRPRDGAATVTATPSNSRHETEEEEEEEHSRHSHPNHRDRQRHRAPRRQDHNSAPSTGDASRHCKRARRASNPEEKRSNKQPARQRAANHRPRRNRNRRRGASPSLRAHRLDAGSHERAEERKVDLTPLDALLVGHPPTGTSWRVTRYLPDGLADQHHHHHRYHHHLEVKRVTYDAKVAVGRYIDDVEAALSSQARPDMVAAAISSALKVSAALSASLSAVLDSESADSLVRWLDVVDRMAHRLYGLLASPH…
gi_440790066_gb_ELR11354.1_hypothetical_protein_ACA1_134100_[Acanthamoeba_castellanii_str._Neff]_EOS	MFGESWRREEEKVHFFDADPTIFAAILNAMRRGHPADEVFKPVNKTTAAWERELDNWGIVAPQPTASATISHKARRTRDCARLGGSPVQAKGRQTIRGQTGDAVLRSAVDDLYAARQHLWVEEVEELQGKEQKPES
gi_440790068_gb_ELR11356.1_hypothetical_protein_ACA1_134120_[Acanthamoeba_castellanii_str._Neff]_EOS	MTDRPHVVMLSLPIAARLGNARRTASVKVAFADDKHHRDMERDHYAPIFHVLFDWVDCTTAGEWRAYDMPVHDADCESEDEPEVSVVSVATWRE
gi_440790070_gb_ELR11358.1_hypothetical_protein_ACA1_134140_[Acanthamoeba_castellanii_str._Neff]_EOS	MAEVMPWVLSAHLQFDLQLGGDAKVTKHTTLMVKPSHTWFSSYHLYGQSIEIVHQTLDAIKAFQAQGTMWITTIASFEAYSKCKNSPSTTSSWWAHNCQGTILNMIISHSSHLQKLWEAAHAAIFSFPFSQGAARLLHMSESLIAEAWVDPLCNSAMFHWLNDPGNLTLFGHFLLEQVTLSSRITDTTEQKQDAKQLAQALMLWASMSNIVATNASVVKRLINTCFHILLKYNRSGTKNDEKPHDPVITEAICIIISRCFAWLAGQTLGPDCLSTPNLKYIVSSTIDLWTSPQAIDSIVPLLSTESLQHIYTEGLKHLSKNMACRSLLKHMAVSLRGASITDPSPDWINRLCESLELTSQCFDPVGA
gi_440790071_gb_ELR11359.1_hypothetical_protein_ACA1_134150_[Acanthamoeba_castellanii_str._Neff]_EOS	MKRALADVDNDDGGDNLPDPQRETSANKKARIDVDNDDSEWCLLHVLLSNEKAITTHYLSLLPPRCLCNVLAASKPLRACFFGDDGGGLMAEVMPWVLSARLQFDLQLGGDAKVTERATLTVKPSRAWFSSYHLYGQSVEIVRQTLDAIEAFQAQGTMWIAAIASFEAYSKRKNSPSAASSWRAHDCQGTILDMIISHSSHLQKLWEAAHAAVFSFPFGQGAARLLRVSESLIAEARVDPLRNSATFHRLKRDWDTSHDIAKAYSKSNRSCSNTFTMIEASWLSLRTLASSPDSCRPSAHDLHSSSHLRAMFIRHTDTLIAATRPSAQVAGSDPGNLALFGHFLSEQVTLSSRITDTTEQKQDAEQLARALVSWASMSNIAAANASVVKRLINACFRVL…
gi_440790072_gb_ELR11360.1_hypothetical_protein_ACA1_134270_[Acanthamoeba_castellanii_str._Neff]_EOS	MQCGRTGSLLVLLSLLAGVLFVASSASSFAIDNIRDLKGLNATSPDAENWCIGANGIVLCGSLRVAGAIDYLAWNGMQFINAADHGRELQYAISNQYGECYNPTEAGSMNDGAGPTTSSVLLGANTNGNIYRTVSKPAFWIAPGQRDPNGGCIGVNPTVVSRFITSKQVNIGAYGQWNAIQYLLSSYVPEPQSFIQYEAPTGYMPPSFNTFFIINLDSGQLMRVGPNTAETTEPVIISTADGTHAMGAYLARAPQSTYAHYARFYFAGYTAKWSVVYRQWGAGVGTLSFQSIICVGSLAEVQGCMVNVARQSGYIHCTHPGC
gi_440790074_gb_ELR11362.1_hypothetical_protein_ACA1_134290_[Acanthamoeba_castellanii_str._Neff]_EOS	MQFINAADHGRELQYAISNQYGECYNLTEAGSMNDGAGPTTSSVLLGANTNGNIYRTVSKPVNIGAYGQWNAIQYLLSSYVPEVGNRQPE
gi_440790148_gb_ELR11434.1_hypothetical_protein_ACA1_121310_[Acanthamoeba_castellanii_str._Neff]_EOS	MNNNNNNNNNNNNNNNNNNNNNNNNNNNNNNNNNNNNNNNNNNNNNNNNNNNNNNNNNNNNNNNNNNNNNNNNNNNNKLQQ
gi_440790149_gb_ELR11435.1_hypothetical_protein_ACA1_121320_[Acanthamoeba_castellanii_str._Neff]_EOS	MASQLPLTARKSLKDAEPLHAAVIKKLEDATGTTGWTFEADGAAIHEALKNDGNLVGRVINQTLTGLVDNIIKLCKKDEMYKEAFVEKITAKKIKFVVTSEGTAYCPGETSFPEGVLLVTIHKEKPWVNVNQTGNKIESQL
gi_440790150_gb_ELR11436.1_hypothetical_protein_ACA1_121430_[Acanthamoeba_castellanii_str._Neff]_EOS	MESFYGNHSLAVTLSNTSGPYSSENRAPPVDIRVHAVLDVEWHPDEGNQEEIFPVLVCRHLSTHPFMGNASHVKKDDRIKFKPPESSNLVMLPMPHDPDFDPVAHIQRLDTSTTHVYLGAWRYEDKVKSPWWEGGQKMFSFREYMDWYMKKMEMRDLRDQMVWTGF
gi_440790151_gb_ELR11437.1_hypothetical_protein_ACA1_121440_[Acanthamoeba_castellanii_str._Neff]_EOS	MPEFNPVHTSSSGSLFGDVRTEYAKICKRLLVGRHHRKDAREVHAPKRTEPDLLERKIYGGKYTVKQYDYGNVIRKVINDQRKEEEGRKKLRLGAPMALEEYYSPYIETGFSLVDGDKKLKDLRAALCKLDGLGFRRSLHQIAFHEAFIAACIAQIYGKDFLRHLVRITQENGFSDLRSEIGVVCPRRWGKTTAVSMFAAAFMWTQPDAEICIYSVARRASAMLLLKVLQMVKKLSGDDESIIVTMNQEELRIKTINGGTAVCRSYPGLPKGLMV
gi_440790152_gb_ELR11438.1_hypothetical_protein_ACA1_121450_[Acanthamoeba_castellanii_str._Neff]_EOS	MIALLSIIAHAMVVVFSIIEYVFLEIVDVKLIIVVSSGVLAGFFALTVILAPFALIPSLNKSTAPLMLKTFLVSLVIFINWAMFMVCIIHWRSHYQVNSPMECLMDTSPPLDILQPNSTTNIVSMSSSTMTGTNGMGSGNKQLPLNMMHTQCYSQFMAIFLLQATIGSAVQMFIVAMYTSSCVTRRMDYAPVKYSMYPKEQYQFMNNSDLSNNMEMTEIGRMGNSGTSKQQ
gi_440790153_gb_ELR11439.1_hypothetical_protein_ACA1_121470_[Acanthamoeba_castellanii_str._Neff]_EOS	MKERHDGVPPSECMAHIEQAHLSVSKVISLLAAEFMHRKGGNGVDTGKVDSAIGHISAFTMKDVHENGGEVLLWSTLVNLSLYVWAYAAIQSGVLLIGFDVDVAQSHNIVTKYADRLGVVDRDAITTPGQTSWRSLEVTDKTNAVFIGENDYNYNPFAFALNEIVGLIFSGSTSHSLSKASTIKTVIIATLMPGHILRRTFMETCKKLVIKMVSLAHNVFLTGTRSTKRVDAISEEGKYSILGYIGVWGYMKVDEHVIQGIESQTKTDREKARVTGPRG
gi_440790154_gb_ELR11440.1_hypothetical_protein_ACA1_121480_[Acanthamoeba_castellanii_str._Neff]_EOS	MTADELPDMTGLLPTTSVWRNIKRPGSDMDIVATLTHLFMCKTQPHKCQIRNTSSIICRKIYKSRVVSALVRDIRMRLRTDHLFISQTHDTNLTTWIGENQKLVYCAMKEFYVHQLSHCHPLRDVLMEYTPHEQSEHERHSRSTMDAVRDVISRSPDASSALARIEAVCVNACKLAHTHITKLSKGTFEDVFSSTAASWVVKHDSVFVERAARKIGIVHAHSPDDAAHMEKAGLVVYDMMLQGRTKAYVRMGLFDVMGPFEGDDERARRNAGIARNLARFVTSKDPSDRGSFQLAIRMLGELGVMSREGSRELASLFESYELSSMPYNSIVDSIERMRGSCQRDLIISLVFTRTVYRKRGFGQVALTGDVALRQVEARRRLFRVMPWQETPDDVGVVRY…
gi_440790174_gb_ELR11460.1_hypothetical_protein_ACA1_121790_[Acanthamoeba_castellanii_str._Neff]_EOS	MSQAITAAINGDVLEVHPGVYTFANDTIQSDMVSLTIRGAGPPEAIVFSAVQPLQLLVENVLLQNVTFMGGVEVRKNATLDNVVVNSTAHDDRVGIHVIATTLTTQSTVTVFSGTAGDSQLTGNAMQLGLGGHVVANGPLVLHTQGSNHHILFAARNRVP
gi_440790175_gb_ELR11461.1_hypothetical_protein_ACA1_121810_[Acanthamoeba_castellanii_str._Neff]_EOS	MATQLPLTARKSLKDAEPLHAAVIKKLEDATGTTGWTFEADGAAIHEALKDDGNLVGRVINQTLTGLVDNIIKLCKKDEMYKEAFVDKITAKKIKFVVTSEGTAYCPGETSFPEGVLLVTIHKEKPWVNVNQTGNKIESQL
gi_440790193_gb_ELR11479.1_hypothetical_protein_ACA1_122720_[Acanthamoeba_castellanii_str._Neff]_EOS	MLINKVFRQCVSSDDNKTRVALGLNHEWKPCDVEASDRTESELIAEGYVPAADQLPSADRSVWIFIDQESRTYAIPPPIRNMPMPRAKTYGHAPVQKGCEMRLLSLGGVPEGYANSKNLPHEIFMVARYFTRICARTRRSPTV
gi_440790194_gb_ELR11480.1_hypothetical_protein_ACA1_122730_[Acanthamoeba_castellanii_str._Neff]_EOS	MHAVSSIPLSFMQRFHDPPLEYADTITPGTVCVVYATESTHDDDHAERFVVMQIRERFRSGCPKRIIAEHPERREQNKTDWQRHYYSTSKKRWFCKAIDGLRHPIWNYHFE
gi_440790350_gb_ELR11633.1_hypothetical_protein_ACA1_259970_[Acanthamoeba_castellanii_str._Neff]_EOS	MLNTQLTEEAKKNSTTGASSIMEMSPDLVSAPEVDGTAQTRPAIEEQVTLPSAMATDKELLKLQNAFLTLYEAGYAPKLQDILMHTFT
gi_440790449_gb_ELR11732.1_hypothetical_protein_ACA1_261520_[Acanthamoeba_castellanii_str._Neff]_EOS	MQRSILAVLFLGLLAADGTVVVGTTATTASKDTTIVGSTAAQLGVISQPVLDDSIDRLVPAK
gi_440790515_gb_ELR11797.1_hypothetical_protein_ACA1_362840_[Acanthamoeba_castellanii_str._Neff]_EOS	MEYRWAKLPFFMSKWITMSVAQFEGTMGNMEASAQQTWAITMALTCHLPGIKDDAMCKSGNIKGNAAKELASNPEVSEFWSDIKDMDQLVNLINAGLFMHLTAESPPGYMVLAPDPSVYRHLKQQHYLSRQDGDTREHLIQFLQHFFIMADLTFIDLSKTEPIMDASGRAIRFKINSWDLARHKVTGWVPVSVFGNRSTFEVL
gi_440790516_gb_ELR11798.1_hypothetical_protein_ACA1_362850_[Acanthamoeba_castellanii_str._Neff]_EOS	MTEPIAIKLYRAICTLSLRFSAFSIATCVGLASYHILGLAFVLRFMGGMTSLHTILGTMFQVLFWSWENGDLTCDINNMMVAIICATDPSSYYCLNRNEVEYMFTIPLS
gi_440790523_gb_ELR11805.1_hypothetical_protein_ACA1_362930_[Acanthamoeba_castellanii_str._Neff]_EOS	MNVTHLDDEAHNLAVLGWRVRSLWDSPPTGTFRVECGKRTWRRDAHRWVDEKDAVATWDDDFCPHALAMMVSPDFCVCVDGRTLVQWTDTYAHRLSRSISKVLAECLEDRSGVRARVVARLLRDCEHKIEHSAAARGRPDLRADGRALSALCDTLESLLTLIDGHTVGMPYWLTLLVRAPKGQNCTSTPRDAFALARSTYNARTVDRLLRATVGEKGGTVHIGSLAIRFDYVTGTWRFAPRHLFDRGTKALDVRRTGTDGRGHPGGRPPQSIFYVPAFCTLVTAILEHGPSVDGHQILALQDAIRAIEDDHDPTAPCLASLGTAKTLLEVLERTEWVRLEVINPAIQKVATEAVSRARLIPNYRTLASSTTLREWPKRFISIGPGKW
gi_440790524_gb_ELR11806.1_hypothetical_protein_ACA1_362940_[Acanthamoeba_castellanii_str._Neff]_EOS	MNKREDEKAVMCLCYQLEHIADNYPPLADDLKRAVSKLIKGWHAREAYERFNNKIDARTENSLIEDAEDMCDDLWAPSDLQSTIKYLPAEVETRPEWARNMEVLCFIDDHDQEEEHPCANGEDGGGGNGGKGEDDTKSRAGWKYEIPRSLAACILVRSLQRERMNAESMLQRHIHRASERMALAYSKAIIPLLAYCDIAHPA
gi_440790527_gb_ELR11809.1_hypothetical_protein_ACA1_362970_[Acanthamoeba_castellanii_str._Neff]_EOS	MAAYMQASQTLAVCGSSVGDNINHSDESDKDESDDNDTSDRIGSSSSSDEGEEEGDTHDTLGLATVNHFHPFIERYQRMCDLIERYGQGRTIKDVGPWDLSGLIRLTPKDRIQPGQAARRHPQYTVEAEDLAFLDLMLMAERSVTQAFALEVYATRHDIPFMTVLKDTPRLYRQYCEYLANCIYHHHLACREEAASCLRAPHTHPLTTASTSNYDHKDEEEGEGGCFYTH
gi_440790530_gb_ELR11812.1_hypothetical_protein_ACA1_363100_[Acanthamoeba_castellanii_str._Neff]_EOS	MTGLDLKFGAVIAVALLCVFVGLGAAGAAPGPGPAFSKRTEMPLKYQYTWKLYSLNVSGYCNIDYSDPVNRPLKCGAATANTTFALTGTDPSIVSQDWVQTPSIPAILNPLRSTSGWFSMLKVEGTGSGDSTQYYYSGQPIKLLDARLSPTTYARVNPATGYVVFDSTDPATTGSGPTIFRIDAVQQP
gi_440790531_gb_ELR11813.1_hypothetical_protein_ACA1_363110_[Acanthamoeba_castellanii_str._Neff]_EOS	MRPTPTIIVGRKNDHVESFLAATLVAADKDRTRFSIVLTPDLNEASALVDQLAYHATIPMYHWETTQLVVIGEHYLPSSTYQHLETRFKNVVCVCSRDNVERLAVQHRPRNTRLVPTNSVLELASLGWRKAIIDEIVGRLESLDCDFPNADMKDFYYGIVDNDHERTFHRFYAVLMGQIDIAAVKKRGRQIRDFHFPLVDARVREAKLVRIVLPGSTWRPLLPRIDDFAASRGGDKSSSCGSSGAPREDHYDHQQEEPTEILMGCCYTPGLDTVCALADKSLSGVGLVVTFWPLFNRTIVTVCCRPESRIDAYRLIRHLFDHVPGTAFRGSPYYSEANVPSLCFPWTDQYIADAGWTVASPSTT
gi_440790532_gb_ELR11814.1_iridovirus_major_capsid_protein_[Acanthamoeba_castellanii_str._Neff]_EOS	MTDHILSSASHHYNNVINDSAVSLVDMLRSSSSSAGAVPGAAAAAQGGGDKVAKILSEGYKSNLFRLRFCKVGDFMMSSHNQAFNEGEVAFGGTATCTLKRLGHMIYHTYLVIDLPGIKAARRAAGAGTGDCSLDYPSEYPVEGEILKRADEKAFARYAAERTGKAATARAGKKIYNAEAYGSNKGVGDAATSFDPVEQSILGFDRSFEQSRPVDKKSSSRSPEKRVRGWVRWCNAIGQYLPEMTTMIVEDKNWNSLINLWLYGWEEVAGYAGKELNEHIGKRENWKQLVLDSADRQRLYTPLPFFYTLCAGCVFPYGQMNKHNASSVVKIEVKFAALNRCIVTSGHDIVPVKADGHRLTAKDLAAHLRVTYVHLNENDARTFTNGNQILVITRVQHNI…
gi_440790534_gb_ELR11816.1_hypothetical_protein_ACA1_363140_[Acanthamoeba_castellanii_str._Neff]_EOS	MSAVPARPYKDDFIDTPARWPELTNTPDMAHTKRLAFASWVMATYLPICDDIMEANNAPAWAFA
gi_440790535_gb_ELR11817.1_hypothetical_protein_ACA1_363150_[Acanthamoeba_castellanii_str._Neff]_EOS	MNQNDKQRQPTKFNETVRQRALGHLRGKNYHVEVEEGINWTVTPEA
gi_440790536_gb_ELR11818.1_hypothetical_protein_ACA1_363170_[Acanthamoeba_castellanii_str._Neff]_EOS	MYQCERLDGCQTSEQRHSRLISTEITNLNGAFGTPDQKEDTPRKTFLSNYREVRHISEFKETFDAGKFRLPVSMLHNHAR
gi_440790539_gb_ELR11821.1_hypothetical_protein_ACA1_363200_[Acanthamoeba_castellanii_str._Neff]_EOS	MDPFSLDDQFDQQQQHEWQENDCQDHYFQILETDGNTYSEVALFYLGDGSAGAPVQFVHGVRIEYNPAAKKDGGLCYRPIQRNEAKVPRDLAPYGRVLSDFLAGLSQWPHADMAGTSKAKKAKNNNNKRRKKKAFDGPGVQDIEAMMLPVNWNDVPTAVAWLADMLYMPEAWRDRRLRTATVSACDLTDALAQLWAYVLANTAQPIFAKPSRADKRQRQKKHGRPVLDAARTWQEECAKNKPLTAERTARLVHALRVLGVPDAEDLAVASPAFLCAAGAEAALAGAVLDKYHVEPFNGPLRTSIPVDVFQAWSVAMQDPAATTSHQRGLLYFTAFTNGVPVTAEDEADIERMAARLTAIVLQEHIDE
gi_440790542_gb_ELR11824.1_hypothetical_protein_ACA1_363230_[Acanthamoeba_castellanii_str._Neff]_EOS	MRQVTHLSHDTFFEAAHNWQRLLAGSRDLLRRLSVDRREGSESQRSLAVQLLALCVRPLNKAPSWMSEPGNGLWMAVVETKDTWLKVRSRRTKGGTDEEPIDHLVLALELCNIKHLVRFACDHMLNGDAQNLDFLSSFTAEVLCRYDASLSEGHREKPWLQDVLLTFPSHLASIRRTRSLLSWT
gi_440790543_gb_ELR11825.1_hypothetical_protein_ACA1_363240_[Acanthamoeba_castellanii_str._Neff]_EOS	MNPVHPPSTTANLGVCVGCPSDTSGGNREEDLVARLRKFTTTSTEHASPDVPPVSKSPSGNLAKVDRHAIEAKSSEIAETVRQMVCRFMTDQSLVGCAATAPVLACSIETTAVEPEEVAVAKPAVVAARWSPQVAILPAVSLILGEARHLLLGHLIRAAKPVAQWTEAFVLFSRSSGISERAVPYHTVQDHVDGYAILAWDNSAAEQPTVKMLLGYLSVMDTESKPAPARRRLLIIEIDTWGPCMMTKGLAYLLKNSKRMNLDVYLLLGEDLVEMPIELYDRLYLPKRSQSPLGAYGWPVSADILGDLLDSDLVLNHGYVLLDRNNSKPCILNPWRASTPL
gi_440790544_gb_ELR11826.1_hypothetical_protein_ACA1_363250_[Acanthamoeba_castellanii_str._Neff]_EOS	MKRERDEKKEDPTIGEAKRIKKQPPPYDILDNGRIEIKFDVAFVQVGEDKEERKEKKQCTCPLPEGDSDDEFECDCGAEDSDDDDGEWDYARDKRYLEKQVTRLIKWSFEGLTPEFRNYTGASVVLECDMPSEEKCNLDKDEKEKKRISGTIAERSSVVKFMSFDKGVQSNPPDFKHTVETRAWSSR
gi_440790545_gb_ELR11827.1_endonuclease/exonuclease/phosphatase_family_protein_[Acanthamoeba_castellanii_str._Neff]_EOS	MQSTDVYHTTLRTTSLLGVAGENAKVKRRTLNINDAVGEEKVPGFEFKKRLPGILGLIREQKPDLLFLVEATQAEHINLLGFELSSMGFRVVFGEGNASPGCTANVIGFNSTRFHLTHTENIQLLSDDPQVPGDQSMPNGWGANLFVARVLLCHNSKVAVPKRELLLGVTHFPIHAASGAACTEALRLWLQIHDKQRYIVSGDLNTFHDKGGPDQIAKLRAVATVEGESSICHATGRKVLSTYFGFPHDKFKFDIDKFLDPLDYVIINPVFGMFDGPLFTDTRFIPSTSHNDDDIENASAEAPLLRYTSDHLPLFANLEVFL
gi_440790546_gb_ELR11828.1_hypothetical_protein_ACA1_363270_[Acanthamoeba_castellanii_str._Neff]_EOS	MQDLKKIRKRLRQEVDAADAPIKALEYHADDIKKEAKRRRLCLLQIAADLRKATELVESSAKTNLYVADLINGLFNRNFIGEDLALGRLFDTITQKRAIDLLRVIKKHEETTSLQQAEAPCGVDSRLYELIRGKIKDIVDVCYETTLESHPYLATNKTDHDGEFECFAGEKVYLLGSAQDGAVKAVEEWRRPDYDAFALLNWANANRDGFPAADFELATVEDKRRKAYAHDSLTLKIPAVLVFVNPLEPLTTAAGDDDGESDDESDEKDSDDDDEEKDDPEISDEAANTTTSTTV
gi_440790548_gb_ELR11830.1_hypothetical_protein_ACA1_363300_[Acanthamoeba_castellanii_str._Neff]_EOS	MNTSKVVPSPFLAAVADIAKVQPEVAVAELVNLIAEVLTLTTEQSVRQGNAAAAPSFSASHPSTILIDHDREHLLDQVLAQGKSVAGWQSAYVLVPSGKTDNRIRGHVHSIHQYVSTEDPVKTGILSVGSWMDKIVRDRSAPPPTARRLLFIEEYEYQLQATSGLAQIIANGARLNFDIIVLLGTSPAGTISHYDGAFNLRPRDNRFPTIRWCHDDRHEDPAMVALRDHGHTFVSHAHLPKWMMSFV
gi_440790550_gb_ELR11832.1_hypothetical_protein_ACA1_363320_[Acanthamoeba_castellanii_str._Neff]_EOS	MEELKATKKRLRGEHNTLMWPITQLGERFAAFTDKVKRQCRQFEEEVEVLQAALTPTLGQVEAQLEAVEAIQSLFSTVAAAKDPSAGVFYNCAEQETIISLLRQLHNSEQPYNPLPMVISQALYERIRSGIVRIVKARYENILKLDDCLSPEQAPPIPSEKMYSVPEGDGLKEEVVVDSWLRAVDKDTFAEWVNEKRALCVDAPTTGDDHKGLCEEPTVCLEGVLVYFVPLDPIEGSIKNSDGGDVKAGSTHREEIKAETHEDVFAAWDAVCATLPKGLFRVEVEGLETDP
gi_440790553_gb_ELR11835.1_hypothetical_protein_ACA1_363350_[Acanthamoeba_castellanii_str._Neff]_EOS	MPLKVDAIVKQTFDTVGQCIMDTVSIWRDKSLLVRLLEVIAPAGLAKLYIKFATSSTSRDRATTATAPLFFEDLAKVKNVALDREIVDKAIDSIKFAVNCHDACAGDVWN
gi_440790554_gb_ELR11836.1_hypothetical_protein_ACA1_363360_[Acanthamoeba_castellanii_str._Neff]_EOS	METSTPTTPTVCINFMGAPGVGKTTMAARVFSELKLRGHTAEWVGEYAKKLVYLKRFEELNNQYMVSSKQADLFDALKGCVKFIVTDGALAHGLYYNRFNPDNTSDVTKTHAAIMRRYSNHTNINILLERGDFPYETTGRYQSEAEARAMDNKLKAYLATECGLELHTFKSDMKAVSDIVTHIEQLCCCTSAHTPS
gi_440790555_gb_ELR11837.1_hypothetical_protein_ACA1_363370_[Acanthamoeba_castellanii_str._Neff]_EOS	MHAAAQADPVVDLLAAWKGLFTWAIQEATSSNRVIQEAASRIISSLGTWLSVVRKCLPAHKFTWQETLYVIGEIIVPALTSSPDGSDVRDHITTFLWLWVDDIRELSNQDDATPEEEGNRRAIWNAFFGGLHRALYANRDALLLRPNLATLGGRFTIIYCQVTGQHLSPAGMDNVWDRVIADPTPWVAPWSTDLIVELALATGTQGRDSILKKIEKIACHLSGESKEQGWEDTVPKKHHCLFLQFAAKFLRAHDENRGSH
gi_440790556_gb_ELR11838.1_hypothetical_protein_ACA1_363380_[Acanthamoeba_castellanii_str._Neff]_EOS	MTYRITAEQRNSLSEVIGPNRLLPENADAFFTLLESWCNDTHWRAETCDMVRSFIADGMGFMLQRLFRDQYGQHPEFDRVTRGQTYHRQPSLAEIEELSARMRFAVEQGGSALSILEEFKRKNPHYNSTLRPVTDLATQTHVIKDDGIILFPRHF
gi_440790557_gb_ELR11839.1_hypothetical_protein_ACA1_363390_[Acanthamoeba_castellanii_str._Neff]_EOS	MRPYKDLFKEAIDHVATSISIRAEAKVRRILTARLVGADPAQGNATAEQQQQSDLADVSILSAGGSRADGPLGQGNRRQVYKAACSSAPPPSSGTLTLSINDENALLLPSKLSSSRLSTVAFDHQNNPRLIGRYLRPEVAHWEEAFVITSQNVAFKGLLETCAPRIHTITRSRPAPATPAVSTHCEYQVHTTPGLARNIANADRLNLDVFIVLGVEAEVPMARCQGDFVKHAVGDAAHHVRLRTYYDPEDPILAKLSLSGLAVLTREQQAPGDGRLLGLLFF
gi_440790558_gb_ELR11840.1_hypothetical_protein_ACA1_363400_[Acanthamoeba_castellanii_str._Neff]_EOS	MADQRVIDLVLNHDLITWTARLRRGHQANIANDQEHHWQNYRIGGEKDSDGLYSIVNIRIAGEWYSKFLHDHEKTDDFDALVASTKSYLLYVHGAV
gi_440790559_gb_ELR11841.1_hypothetical_protein_ACA1_363410_[Acanthamoeba_castellanii_str._Neff]_EOS	MLKDEDEPEDECEEEEKEDECEEGEDESEEDDYDDDATLSEDEAEDGEKLRLDIPAEAFTQPNSADNTSTTSALFRTILKRFPFPAYYDRWASIKTTINQCWNLEPISAAKCKVETRLIRLLEQWKPRVVSDEEIRVLVYKIYVRLWEAQADGTKTLWIQAPGVRCALDQFFIHVGLPPFHWKDAQTKRRTCRCPACLSCRAESSKWRGQNYLLYQSLIDNEDLGEMIRTYQRRALIVAAFPGKKQQDIDAMCGQCDDFKRLKGFCEFVEDDLKGKIIEYVEATAALLRMRKQLSNSVTPKKKLAKLMLEKRKVTLSQANRAERLMDGESLPHTYADYREACLAVISTRQPIEDCTMTGYQKVHLVHKTKAERTKNRKENVDLRSFVRVLRQYGSVAFQ…
gi_440790569_gb_ELR11850.1_hypothetical_protein_ACA1_273110_[Acanthamoeba_castellanii_str._Neff]_EOS	MKSTHKRPRLARPQPVPSGRLQFKTPIWLVMQSALGKDSRISNKAITVLDTFALEICTRLVQKAREAAFPSKVLARSQLQEAVSTCLTGSLATRAVDQANRRSSSYGGVVPPPVEVSVDSPPARDEPLHFSPRQLERYIRAQGMTTHTEFLVRELLVLADKVMRENGGTRITPGYLHRAVHNEESINALFLFLITSTPSTSSSLPSSSSTSSTPPPSSS
gi_440790660_gb_ELR11940.1_hypothetical_protein_ACA1_399890_[Acanthamoeba_castellanii_str._Neff]_EOS	MVPSSSPRPRRRARRGTGTRHRSTTTGPVPRVGVEREVKVAEEHEELELAKAEEVVREELTKADVPIPKAQRYDLKTTSGELYNFFEFEFNLELREKVLGSPKKTLAATKGGRRPRAMLPVWQASSRWGMRMKTSSKPTAILSSTKNKKAVLDVTQKMTT
gi_440790714_gb_ELR11992.1_hypothetical_protein_ACA1_151940_[Acanthamoeba_castellanii_str._Neff]_EOS	MHTEAEVGRHEVAMGEAALHKAAMGKVAMGKAALHKAAVGEVAIXXLHKAAMGEAAVHKAAMRKAALHKAAVGKAALRKVAMLKAALHKVAMHKAALRKAALHEAALCKAAV
gi_440790717_gb_ELR11995.1_hypothetical_protein_ACA1_151980_[Acanthamoeba_castellanii_str._Neff]_EOS	MGEAAVREAAMGEAGVGEAAMGEAATAVREAAIGEAAMGETAAAVHEAALREATMREADVGEADAQGVSTRRPWGMRPSTVGEAAMQCGRGDWGRAVSKAAVHHPSLVVVRPFLYQFPHRNLGW
gi_440790752_gb_ELR12023.1_hypothetical_protein_ACA1_352950,_partial_[Acanthamoeba_castellanii_str._Neff]_EOS	MLVTLALAIGIRIYRYPWLLAGHAVKQLPLNLATLGLDLGSLGLAGSTMTVALGVLYSVALFKMRQMLNDREEDLPEAMVKEIISSVVNVAHLRRFAEELV
gi_440790828_gb_ELR12096.1_hypothetical_protein_ACA1_101570_[Acanthamoeba_castellanii_str._Neff]_EOS	MVVACLWSTGDAVVQVARRSDVCGHRWVQHALSLLKHSYNEGYERFKALFLALGARHIRDSLLDTTWKTYYDRPNEMGRAGVKSQQLVDYDVPAEQITSLPLRVLDSMERYEGPNELDIRRNFEGDWATTLQNFTKVLWNAHNNSYPVVGPSLTSEAAYTKLGDMSQYVDFGNMHNYFSGRHPGTKGWGGPSAAGYCCYGSIGFNMNVTALSSGDKPIVSSETKSSGQIPFDVQTKYELRMFAMQFIRGVERTLHYEFCDFADDPGMYGIVAVDPEDPSKLKPAYHALYNLIRLLADPGPAFTFFFPPGVERTLHYEFCDFADDPGIQAGASSARSTTSSATSLTTRAAHFIRGVERTLHYEFCDFADDPGMYGIVAVDPEDPSKPKPAYHALYNLIRL…
gi_440790830_gb_ELR12098.1_hypothetical_protein_ACA1_101690,_partial_[Acanthamoeba_castellanii_str._Neff]_EOS	SGVYANVTSADVAVRLPGGRNAFSASATVYRFNPSSGCMTATATRLTAANSSATDLVTPSLQVDDSILVLQLNPTTSSAGAVYKPAADAKLCPSDELPSTASRLASPYVKSLIFYWWPES
gi_440790957_gb_ELR12217.1_hypothetical_protein_ACA1_033650_[Acanthamoeba_castellanii_str._Neff]_EOS	MCLLLQNYFASVAEVEKNKTKLTELQTVPETQEQEEAEKNSTTGASTIMEMSQDLLSAPESLILNEM
gi_440790960_gb_ELR12220.1_hypothetical_protein_ACA1_033680_[Acanthamoeba_castellanii_str._Neff]_EOS	MTSGNFDMTDDRVTSPDRRDLLHHLSLAAMIPGIAVIVRQTTTNIDAGAGLPWKNVMGFWILGYTDFIMAINSTGTGSASYDARANASTELQSKKKRPLITAETKAKQVTGANGK
gi_440790961_gb_ELR12221.1_NAD_dependent_epimerase/dehydratase,_putative_[Acanthamoeba_castellanii_str._Neff]_EOS	MSFPRILVTGITGYITDVDIKNTQLFGLVRSEAQANALKSKVIIDSAASLDPEAARALVLGLADRKNGTGKQTYFIHTSGTSNLSDRPISGQYLEPVPRFFSDKDDIYSYEKEREAKEEYDQRTTDMAIIDTANEVGVKTYIIVAPTIFGTGTGHFNKFSIQIPVITRQAIKSGQAEVIGEGKGEWDHVHIADLVLLYELILAKVLKGEDLPCLQRGIYFAETGRHTWFELSQGVAAAGLHLGALKTDKVKSVTLEEAARWFGVLGRGVI
gi_440790972_gb_ELR12231.1_hypothetical_protein_ACA1_031130_[Acanthamoeba_castellanii_str._Neff]_EOS	MCTGNPVTLNILGYHPYLYCRALRRYIDAKTKERQKILQEVTSTFERVIPMLPHHAKHHDQRVIHSVASH
gi_440790974_gb_ELR12233.1_hypothetical_protein_ACA1_031150_[Acanthamoeba_castellanii_str._Neff]_EOS	MEGCDVVGLLLLFPIHFSIRRANRSSMLLDLEHGRKEVLNTVKFNSKTSNEDTEFASLNLVNKVMLHLGCAQSQLATTISIWRKESCMPFNHMTYPTT
gi_440791174_gb_ELR12425.1_hypothetical_protein_ACA1_324680_[Acanthamoeba_castellanii_str._Neff]_EOS	MQPQCISVKFCMGGIVEDKFSASQTIISIYLKSKFHSQEGNSFPWCGISIHFEDSDNAKISA
gi_440791176_gb_ELR12427.1_hypothetical_protein_ACA1_324720_[Acanthamoeba_castellanii_str._Neff]_EOS	MEQPGGEIRRVVCFPPDGKLDTVAKILHVGEKGGVYYVNEKGKRIYLKKYQYKQLLEQHQLNGAVNIGTLDFDSISPKHSLATLDNPLAVPRLQREDAEDHAAASTGGVVAAAPLEHHPRDRPCSNNSNRPNIHRRP
gi_440791179_gb_ELR12430.1_hypothetical_protein_ACA1_324750_[Acanthamoeba_castellanii_str._Neff]_EOS	MHSCIGHGREWEKEKKDHGTYSDSCSDNDEDLLRKARAHEAYAHKCADRLRRRHNRRRSDGHHAHKSDSGSMCRDKSSDDKEFRRQAEKDCHAKKARKSKQLRSNHRHEDEVSRRGDERQKRMQEHDRKKDLREDSKKDQKSKRAHERDLRKCKEVRERIIQERYTTYNLKDKEDDHNYKKDARKSHHIDKCKDEAKKDICAKRKKSLREGHEDHGRQDEEDKYRDDRKDSGNRRYRRDGKKHSRSRGHGSHKYSDGSCKWGKSDCDLGDDCDIHEGWDCNDNTDSCSDYSDSDSYSDSCTDSSSDSDDCSGGGGNWRHGY
gi_440791180_gb_ELR12431.1_hypothetical_protein_ACA1_324770_[Acanthamoeba_castellanii_str._Neff]_EOS	MSRVNYTIPPSLVAAESDSVIASLLAGFRIVEDDEISLVGDCEDGDPEEFRYHFGTGYDDGGRVVWFWWTVDFEFIRMLNRSRHHQLPVDYIPDHVHGPYDSKDTLDKYVRAAKVTMAARRGGIDRSYFFERVKDVINRTFGGACCVTSNTNNVMLEHLGPFGTGTGSFYVHVMKAWPLGADGSKQKSKMRHCAAEQVCKWSRDVGLFSRRGFTHPVYSANHYCTANATKSACTGITIATFELPTDTIEEANKIASDLLDLV
gi_440791183_gb_ELR12434.1_hypothetical_protein_ACA1_324810_[Acanthamoeba_castellanii_str._Neff]_EOS	MSSTAATAASLAEQITNAISKASEPVTAPVKPAPFVASAPTPVPVVSAVVDDIPAPTQNFAAAPSVAVSTAGAATTAQVPSPSPAPVPAAAPAQVQPADTASAINNTAAMVPVASTKTAKKKKISPVTILACVLIGIFVVGVFTAMIFRMKKKKQVMKASGQMNTKNTESSPLIYGPDPKTLKQQQKSAAQTAPHTGPSKKQLDQLAQEAQERAKAIKKPQVVAEADEEGEGGNGNVAPVEGVEQNAC
gi_440791184_gb_ELR12435.1_hypothetical_protein_ACA1_324820_[Acanthamoeba_castellanii_str._Neff]_EOS	METPPPHAASQPSRGLPEGLLKLNDRRVALLKRLNDMLELRDIVIARLDGVRFDVQDLDNVQDAVNRVRDDLVVVCTEYDKRESIYTQDYLTMCEGLADRKHILAEFDQRTQAISNDLKLARFIVTKQRTIEALSEQLREQIESDFKYKEFAPGIPTPPAAAAQYHYQQHQQPLEPANSMPAAFMPVGTSAPTPIHEVQEYDPAIDMAQP
gi_440791185_gb_ELR12436.1_mRNA_capping_enzyme,_catalytic_domain_containing_protein_[Acanthamoeba_castellanii_str._Neff]_EOS	MKRKADESSGGADIAACFGAKPIPPNSKLASVVKCNVRAMWDLRNSSAVEYNPAPNPVSLSLESLATITPDEYVVAEKTDGTRYSLVLCTDPHDNEKPVAVLMDRACNKWTVPIRAPRYLFVECSLFDGEMVRRVSQPDKWDYYVFDAVYVGGRPQRNVDSLWTIIPSLDHASDGLVFTPLSDRISNNTNWRQFKWKSRHTIDLTLRMKSVKDGVQKGLYYVEALYPEKPVYKNVFSGVQYDGRVVTFGLRSTPIVKQLEQEAVEKGESSAIVECKGRFTSDDYSRDSAQHRREHYH
gi_440791186_gb_ELR12437.1_hypothetical_protein_ACA1_324840_[Acanthamoeba_castellanii_str._Neff]_EOS	MMDMNKADKLAAVFGGHAKSEDERDMARQELVDFFGEAICSATGANMMMASRLGEQLQKWGEHHNSGVDKDLGAYVKHQAHHWLYQIKEDPLVYSDLRMRLMSGTAYIVENIMARLYDQYGLEKSNPGIDGAFIGIVNGTIYDHHGMDRWISRTSGEIVDRYHVVLELAKHGVNTLFPFTATSPAHVMDALSRSLVLASSTADDIASSEFFVDQLPVYLYKQILRGPVSSRRTLDDLKGAIDELVPLFDRAHQENVRNRALKVLGYVNQTIECMENALDNADALANYKIIN
gi_440791187_gb_ELR12438.1_hypothetical_protein_ACA1_324850_[Acanthamoeba_castellanii_str._Neff]_EOS	MLTLFTHDCMTDCEPDSVLFEQYHCDLLTAVTDRMEKSDAKCFMLSYVTETKDRFKSASFFGKKANATWLLWDDDNCQVECDCGPYSTDMMCRYYINSGFYSTPGRFVWREGPTIEDTVEMEDPTDELMAFDPVGHYHKIYVLELDKILKSTNLAELIETRDCKRAFAVATASIRLESYYGCGAANVFKRVPEKEISMSRTTCRALTLWLVLQALETIVTRDTTRNLLDFYDKHFESDDGATSNGRHLWGTITDNIVRECLERILKAGGAEYAVRINFLPEKMWNVNNRRGDASIGFLVEDIVANIAGLPVKCSVTVDFGGQEKETLELDIKDVVAQHAFKVLRVFSMEEKHLKQLRKMVTASPTCAHMGPYKNALIKILDHIENTAPTA
gi_440791189_gb_ELR12440.1_hypothetical_protein_ACA1_324870_[Acanthamoeba_castellanii_str._Neff]_EOS	MQSAGQDPWQFGSLGRNPSPGTLSGPIFPLPYDGSYSQAVYAPTSTWTERRARLAKEPLCRATNPTRSGHGAVERRLQQPQPQQPQQTGPTSMWDGYSTAAPPAATTRYTRGNQGTMANSGSSAFMGQGPFTTSGIAGASPRGTKRGASPSSFVEDEGHDYSEEEDGQEWAEDVYDDGAEYEEDYIDEQGSESDDDDAQDDRLFSRPSERRQTSPGFMRAALLEAQRGRQDMWLLPPAPTSSLHLPSPPRGSPAVELDAFGQPLFGSRSLRRSPTVRSPQQQQQQQQQQQQQQQQQQQQQQQQQQQQQQQQQQQQQQQQQQQQQQQQQQQQQQVLPAVCRAIQDGTATGRDVNRVLGAAKLAKGEEPSLDEPKGM
gi_440791191_gb_ELR12442.1_hypothetical_protein_ACA1_324890_[Acanthamoeba_castellanii_str._Neff]_EOS	MQSQLALQQPQPQAIQDVAVRAQRGIAGWLNSLGVRTAQPAESATAMMAAPVDQLAAWRMRPGAVQNMMANMAQPVGTMFMAPPQPLPQPAQGSNVTAQGGRGRAAVRLDNNNNSSSRNNGTNDATGNGNRRGSNNSARAAMAPMTNQTQTAPPTSLSAPMPVSQQAPHNTHASALRDWHASKTNEGLWIGTYGHRDLAASMDAGCGAAAAWRAMDPRLGARQNGLGANNMADGAAWPSPSGPQYMWPQQPQPQPQQSQPMNLAMPMMMPMPLPQQQQQQQQQQQTEQQVMIMPTLDEGTFLMCRPFAFDPSGQPPQILPAGPEMPPPLAPSPSPPVGTVPAMPDDGNTRVVIQPYPYLPSLFYGQPSAPASSSMQGMWASPDGPWIIQ
gi_440791192_gb_ELR12443.1_hypothetical_protein_ACA1_324900_[Acanthamoeba_castellanii_str._Neff]_EOS	MGSRFFCLAHRKSVKGLELGATTRTAVEVGQGPISYMTKDACTWSLNYGESERHFAELSIRENCGGNSECVLDFLQLVDAIERDAERMPLRPLLRGDFADAVTTKCQVILTRDLRRDIEHAKLCINLEKIVDGRQGDDLLKGAAYEHCGYHHQRPEGRLWRIKNALADDPGVNTEQLRCISTMVEKSH
gi_440791193_gb_ELR12444.1_hypothetical_protein_ACA1_324910_[Acanthamoeba_castellanii_str._Neff]_EOS	MTSFFSYVLGGVFGSGSGEPLVVPSIELAAASAGATAQSDHGPDSPSELPIDPAALHDVAAVEAHNNKHQSRGHLDLPERQAINVALENCSMPAQQTPEQLAELYTWLSPNAREFVTKLAGHERLASVPRVWVSDQSGHMWTNNLQIEKAVGPACGGANQGAAKFVSLDKLADRVAVLFEGAVSGAAAYADQAHLPPAHLVLSVHVSLPPPGRPASEANAMIYFKALTFRSDAIVAQAH
gi_440791194_gb_ELR12445.1_hypothetical_protein_ACA1_324920_[Acanthamoeba_castellanii_str._Neff]_EOS	MSSSSSSSSSSTAIPNAVAAQGLTTTAAAVSTTLEGPAGAEVSVAPTVADSADEIYLDDCTRSLGAFADKVGLWLKAIAGHDSKSHGAAYSSVFGGGWRQRDVDAVRSGKISERLCAAMESPAFYAEYSSMVLHAAGTQSDSLTLAVEPSVWDDKTQVQQINWFHTPSGAFCLRHVAAAVSDPALRRRVSALMKRATQYFAREQVAATTCRTCLDGSERALNPAQAIAQMRAVTAYGQRLASGSGYDTDYFQYHAYGPLYLVAFAWPLLLALDGKSLDSAAVGAQCFQVASSVSSLCAGDNRTQQRSSARGADAQHTHDINHPDGWAAYVDSWAQAPMMADSMALYQDAERNHDSRVMRHYWKAATADTAKERAITIQARYYHSSETSVPIWSSSLSPP…
gi_440791195_gb_ELR12446.1_Hypothetical_protein_ACA1_324930_[Acanthamoeba_castellanii_str._Neff]_EOS	MCGTVGAGKTTYATKLKRFVEEEKSGRCLVRVKADIESWLAQGQRQDPGQLHVLVVDSCGEKRHQDVFGVNVSQWTQVRVFPNWNCGLEHKERLEGYLAWSLRNVLQRAKCSPGCGYWLNPRDGLDGLGLCVKVHRAKARAHFGNKKCPDLFAGGGGPLPATIEGAIALLQPAADSYAATLEKEDEPDFGQLFVE
gi_440791196_gb_ELR12447.1_hypothetical_protein_ACA1_324940_[Acanthamoeba_castellanii_str._Neff]_EOS	MKARALGFRLRLALVNSARGGVGRRLMVKHARQAGCKHRAGRRRAGLGADGPKVVGAQHGVAHGAEACLARGQKRSVALDREHLRRAARPVGGGPRAVVLVKGKAAGERRVVEGDETRVVEAVVGGHHVLDKRLVKRGRDLLVFEEPGRGGGARSGGLAKVVADVVAALGKLVDGRGLVAEAQAHQVPEGERTEPVQAQALPHGRHLLEQLVVAALLVDHERAVANGGQLARVRVNALLAQDEATHLAVGVLDALLEAGRQPGLEHESERAVHHLVAGRVQVVESGDELAHPLPRALLAHAHARIVDGRRHVAQRQEHGHQLAVELVGGLAEGAVLVLAAEGVHGPVAQLRARPEHDGAVDGRAHKGRLRRDAQRRAHVLVEQLVGLLVEVLEARAVLG…
gi_440791199_gb_ELR12450.1_hypothetical_protein_ACA1_324970_[Acanthamoeba_castellanii_str._Neff]_EOS	MEQMRADMESLREQWSEIQARAASVYADAASLRQQINDLEERLIEAAKRGDAAHIESLSAQLHPLETIALHHSPPSVGMLVKGGPMYFAMQDIATGAEPHALVGSGAYKAAHRATIAALKSVIERVVKAQYTAQVSTETHRDRVPPNADYECLHDECVRVLDTDGHTWRAIESWELANDYLSRYGRKGKFDVQDEYLAWVNALKGKRTSDRHIERTLYGLCAVATVSEEAWLVYFKPTSHGDDNDRDDKRQ
gi_440791201_gb_ELR12452.1_hypothetical_protein_ACA1_324990_[Acanthamoeba_castellanii_str._Neff]_EOS	MQTRQGVCQQQQEKQEEQQQQCEHRCLVGHDDHAKERKMRTEAEWIMERAVIRRMCHVLVVLCLSDDTFDPVHHVLHIDTDNAVLRCALHNAARETGIWGLAANSARELALDKAEQAAARLLGVEWHIAERCLADCLAETKTPATPAAPGS
gi_440791204_gb_ELR12454.1_hypothetical_protein_ACA1_168360_[Acanthamoeba_castellanii_str._Neff]_EOS	MLDYEDMGKKERDRLKKRKQVEKDKAEDSKCKVETTPKESDEGSELEALGIQEEEEAEVEGIVEEQEEE
gi_440791212_gb_ELR12461.1_hypothetical_protein_ACA1_329840_[Acanthamoeba_castellanii_str._Neff]_EOS	MDRLAIVPAGKPAKEPKRKPQRKRARHDDSPRAVTHILPAVQNVVLQPPAPARNTVHAVLGIVAGQVSVFLQFDRPEEAPPFVVTIATSTTKPVQADTRTIRPGYYAIQGVHDTASTETAFWVNVDMYNSAPSGAVSKESYKVAFSNLVACGEDGLESRLGEDRMLTVHNGDGGAASSPFVGDDATTEGEPLSSPSTSSDGDGDGDGYNDTDDDDDSDEDSNDDDGASCDKEEIWEHTGRCCLHLRRRLAQWYKHTIKLTHHLASLTKDRQQTREEGKQVVVKEGGVDYLDHLFRTIQRDCNYTPAFDPTSLAFGPVGYLCSQCGLRCRSAAGLGSHIKFRHSALWTPKKRPQSPTLNTSNSRVIKGEQ
gi_440791250_gb_ELR12498.1_hypothetical_protein_ACA1_346880_[Acanthamoeba_castellanii_str._Neff]_EOS	MGATAGSLQRSRTPEYSAQGSQELRFSSACRAGPTRRRQGHATDTADDVNRDRVAPCPVATNRSTST
gi_440791289_gb_ELR12533.1_hypothetical_protein_ACA1_156350_[Acanthamoeba_castellanii_str._Neff]_EOS	MDYIYIFRCNVVNDHNIIHCEYVSCTMKAEFKDKLNGAAQGFGVLVIDCIEDN
gi_440791350_gb_ELR12588.1_hypothetical_protein_ACA1_090770_[Acanthamoeba_castellanii_str._Neff]_EOS	MSATCGKSAINAIEGVCGRPGYIVDNSDCGNDQNQCNAKYGKDGSRWCASDGYGCCMRKTFAECGNDLCPWSPGCQEIVGQHCMDPANVTSPLCQSFCSVINNKRFCDTAMETYCTTSAGQADPLCSCINAVARGSPIPGCFDAMCSASGYKNFDQATQAQQCPSFCGSILECRGAGTCTIDDNTIVTHCFRQQQQQAALDQTAAGSKMALPVIVIIIAVVVLVIFGFFFAS
gi_440791352_gb_ELR12590.1_hypothetical_protein_ACA1_090790_[Acanthamoeba_castellanii_str._Neff]_EOS	MESTTSIPLDKGLVDKAIREGDLEFIKIAHANNHIVDAELCNTALHFSQYAMFKWLFKNVPHSKDDAIRFMRRCLKPSVQAWIGRRIDPGWFNELENRRAAITEAKKRKRETYSIVREPIPIKKVKSDAECHDAGARALLFFDTIVNDFGDCVHFLVGKYALELQLMRDLLSGRTTLGLDDSTAESIRREIKSIVNARLVVYQHRPLGGKWRILGFKSIKPSDKTRATIKCNFEVLVDTAAGHEIEGWGESAEIISKHYDHDAKAWLSGVLFYRHE
gi_440791354_gb_ELR12592.1_hypothetical_protein_ACA1_090810_[Acanthamoeba_castellanii_str._Neff]_EOS	MALAAVGLEAVVVDLAPLRAGAIDDGPAKIRTPCRLVDVIERLVAAGRARRRKARGRRDAILVGSDARTQRIAGCRHRLTIFAHGRITQGLVLDLGAEQLTRRSGDVVGARAVVIEDALAVVAPRAPRVAAVVKVVHIERGAASELILGRWLDAETAPAGLAGAPPRSVGAAAVALCACRVARVTAVGARNARGHPTAHTL
gi_440791355_gb_ELR12593.1_hypothetical_protein_ACA1_090820_[Acanthamoeba_castellanii_str._Neff]_EOS	MFMLMRTATYERDIATAMTDPHNKPGDLFQMHQPIPGAPSPMPAMVCVMMVREAPDGTLANTQLSIGEQLSMAFQLIYATACLESHIQEMVHMPPFKEKRNMVWCSDWRAALFKPEVLVGVVLMDCMDHWDLIEAKGFCGMLEALEPGLCTNTYLPPTDKDYCTCILVLRTLALSALVEMTMDDSGEEFIKFFPHLHMAADWPNLHTIVKGMDLINTGMITDSIQHVALHAYDTTYLANINTENNNN
gi_440791454_gb_ELR12692.1_hypothetical_protein_ACA1_092020_[Acanthamoeba_castellanii_str._Neff]_EOS	MYRNTEKMMTTTCNEHQLLATVRSRAMPGHQTMVRVALMRPCVSSNFFFSSSFLFSFVREPNQIDCILKLAPFLLLLLKTLKLAAGGHPAARARQQRPHPGAQPGGPPPIRGRVSWRLVHLRGCRSLIPSASSGCCRPSTSATTRRTPTWPTSWVRSSATASSWPTPTPGSTSASRTCCLSSSPAPRP
gi_440791620_gb_ELR12858.1_hypothetical_protein_ACA1_094150_[Acanthamoeba_castellanii_str._Neff]_EOS	MTPSGVVGLTFNSMTGLNHPLLLTFFDLNLNCNVVARAGVLSYHHPRPLSVIEIYNNNNNINIKIYNNNDKNNNNENKNNNVNNILHNHVLLVEEGLAPGTQVEETSSSPLSIPLSLTKRFNNSNSSNINHINSNVNNIYLLHIYALTVKKAIVEGLTHDST
gi_440791621_gb_ELR12859.1_hypothetical_protein_ACA1_094160_[Acanthamoeba_castellanii_str._Neff]_EOS	MPCPVLLICGSLLPLAVREPRRQAYRASSLLETAPTPSGIGLDTQEKPLPLEEPADVVLVAAAAGHGTHDVIVDV
gi_440791634_gb_ELR12872.1_hypothetical_protein_ACA1_094520_[Acanthamoeba_castellanii_str._Neff]_EOS	MQEIPKTAKVAEGDPEKTASAAALINHKKTTITAPHGHVASDTAAVTRVERLKQYREGQQRIKDHAARVAGPPKKQASSRTAQPPSKAHRSTNSSGPATDLELQRFRSKIEKAMRYSQLGKQEEARAIFKTLQGQERFSRFRSTSEYWVALARFEEECQNFAEVIRLLDTASLACANKVEDSFHLGNALAGFLIRVNDNSTNAMRPAHEEDQAVMLLPQTPRTPTQQLPSSSSVSPSPFFFNELAPESEEFLYECLQKARPLDRSQQQHEPRPSTAATTCSSGLSPYHRLRQVVETIRSSPRSAHLPNKSPGLSRSIPRSIVLMSPYSSAEPPATTTRAALNLSPTPDADRPAADQLPEEGLPLPAFGPSESASPSRRDNHQSPPPPPPPGRDLAAAAS…
gi_440791764_gb_ELR13002.1_hypothetical_protein_ACA1_096740_[Acanthamoeba_castellanii_str._Neff]_EOS	MAQGKVCATKEEFDALDFEGLADLVRQRLADTTPADTSYKALTEAVRQAFYRDYSLWDAEFDYIERVVARVLAEASRQSEG
gi_440791777_gb_ELR13015.1_serine/threonine_protein_kinase_[Acanthamoeba_castellanii_str._Neff]_EOS	MSDKEESSSSSSEVESSSEEETTTEEKGNAKKESKDEESSSEEESSSSEEESSSEEEESEKQEAPAKREAAAAAPAEKKEAAKEEESDDDDESSSSEEESSSSEEESSEGGERAPKEPTKDAASGGDDDESSSSEEEESSSSESDGSGDDGESSSSSDDDDDSSDAKPAKAEPKDAGKPKDGGKPKDGDGKKGGDKPKDDGKKGGKGEGKEKDAGKGCCILM
gi_440791780_gb_ELR13018.1_hypothetical_protein_ACA1_097010_[Acanthamoeba_castellanii_str._Neff]_EOS	MTLLPTGLALLLCVLVAAGSHNPLLFSEFNAQARNVTLYRLDNTAQTYNDVKLVAGLPNILGSGVTACNAKTCFVAPLSPSTGPVVFSIDLATKAVGYLVVPLAPPPYAASAAASEEHFFLATASSTNDMVAAVRLADGALAWTAYLTLPPLAVVPIIGRGLMVVGDAGLSDSKRVLIGELYDLKSPTPTWSAKYFTNGPEEVVAVTVDPRGSVMYVVQQKYSEQAWKDNVQTITTFSVPQSAQPGITHAIPRLEGSKLIAPVLLNGTQVLMFGQYPSDSMVKVFAYDLDVSNATIALQSACLLPSADTWSGASISA
gi_440791837_gb_ELR13075.1_hypothetical_protein_ACA1_097610_[Acanthamoeba_castellanii_str._Neff]_EOS	MGVDECGLVIGNEVPASMLFCRDEALRVILVLLKDHGQCAPIHIHRLSAGACKEWEHACSDGLRDMAASMESNLVVDTEDKVQNESEKSRAKLNFFVKFARGAFPPSQFQ
gi_440791899_gb_ELR13135.1_hypothetical_protein_ACA1_301370_[Acanthamoeba_castellanii_str._Neff]_EOS	MWDQFISGCMMLLMGSTNTEAIEAKLMSEDPLIQVVMDYTSQFLGFVEAINTHKMIEGQHFAISDAIPTEKYIKLSQKEQVKCMERSIANVYKAVDCRLVPHVRQLLRCPEADGVMVLQDTTSSLLSDNLSSTSAVTLAELVHDFLAKIYSSSSPLAFRWRVNVDSFMLILNSQGLAISTAMILQFLPKYAAPNAEAGKDRIIRGMRDFFLDYADQVSPSNELCNQLASAFNDILESKYGLTPMFAERNTT
gi_440791900_gb_ELR13136.1_hypothetical_protein_ACA1_301380_[Acanthamoeba_castellanii_str._Neff]_EOS	MFDNSPLDVTSRSITDAMQVLHVVRPRQDKFWCSEGGQHYRMVVEPPVDGTLQDLMELGSMTEKDVKQMVRLVYRIISWIISYGPRPVGKHAHHNFDLIDAQPLQFICT
gi_440791901_gb_ELR13137.1_hypothetical_protein_ACA1_301390_[Acanthamoeba_castellanii_str._Neff]_EOS	MDELDEKHQEPSSEATHRASKSDVFIQKLLETKACLEAKGFTLLDDARPPLDQQSERDAQELWRVCQRTNQDCKYKVERVGGSDDTIKVHSSAYDASITTRLALQGIVSPIKNAFPCDGGRAHLIIQRLLDGNFTEVVIKELSAAGSSPTQGELARFDNYAKQLYSLLWGVLVDNCLNLDHLLLPSDLLYSRVGNAPARYLRLDTHANRPSELPHEITLAWKKQRIAEHINSFINSCVSKFSDFQEAASKLDGAVTAIRKTALLFEERHSADQYTSVRFSGLYLFLLVSQQPVDEPS
gi_440791903_gb_ELR13139.1_hypothetical_protein_ACA1_301410_[Acanthamoeba_castellanii_str._Neff]_EOS	MFELMEAIGLCGSHMESLINSQCCTEEDVQEIHHYANKYGSVSYTRGYELTLMFCLAMFFIGAITEDKLVTEPSINTPLKDKKCYLASLCQQV
gi_440791904_gb_ELR13140.1_hypothetical_protein_ACA1_301420,_partial_[Acanthamoeba_castellanii_str._Neff]_EOS	SCCWVQICVPASLLAISLDSKLTHSAPVSSDAFNPHVTQEVAHVHPLHKGFDDASEHSTLQFNRIEHVYRGIVCPSDIVLNTLVKVALDDHAQGGAQPLVLVEDPH
gi_440791905_gb_ELR13141.1_hypothetical_protein_ACA1_301430_[Acanthamoeba_castellanii_str._Neff]_EOS	MNCTQQDSSAMSIYVKQRHCSNQNIDIHNISMESSGSFNVKCAQSNSSKNEIQQQVTNQLVNTTAAIIGSLGIGATGAAAITNSAVNVVMSITNSYSLDCTMKVTTSKGIYTDQDSGDKCDSQNITISYINFSDLTEGISQCIQKNENVNNAKQALINTIQNEAMAKVKGVMGLILMIVLIIVIAISAGTYSGEKLLMSPVFMGSIFAVVLIYSSITWLKEWFPFNKKDDNKYRPPMNIVPIYPPNKVVPVKK
gi_440791909_gb_ELR13144.1_hypothetical_protein_ACA1_349450_[Acanthamoeba_castellanii_str._Neff]_EOS	MARRSKEICDYLEKNAEEEERDDAYDRFDEGDFTPEQCCDSMIGGTPIPPMCPITDDHASDPCRGPLCAHFRAFSRSAYVEKVTEGLRDYESKTNGLLKPVRTI
gi_440791952_gb_ELR13184.1_hypothetical_protein_ACA1_099990_[Acanthamoeba_castellanii_str._Neff]_EOS	MATGTIITISTNANPDVSIDREGEGEGKGEAELEGDDERVGEGVGEGEGVGESEDDDEREGVGEGDEDKEDD
gi_440792018_gb_ELR13248.1_hypothetical_protein_ACA1_147270_[Acanthamoeba_castellanii_str._Neff]_EOS	MATDFNLISFGNFKASGGGSSIRGRLAVQHNVSISGTFSISGARNVRQQRYSVVIGGESVTWRSGSVSGGGLLVTSTNEGAMQLDLGKSLQRQTVGGCDLASNCLISFFDDAFSYFDGFTSDMASDAQATGAGSVTLLHGGLHFTGPRWAEGTRRLVFRVPLEQWNSAHYFTKAYVAEDQELVVVIDQDGSAQSLRIKMPADGFPHPSNKLVVALAGQGPKVEVEGPVPFGGSLLAPQRDVHLLQGSSVRGVLVAADLHQYKSSRVLHQECSPGCIATPWRVPNNDTEATLYVFAGDEARLRPDFLAVIEFDELSRDYGKVVLTVPLPPPGNIGNEPHHCGLVTENRNILAFWDLERREISSTVVMPGPPMGIMDVKFIPHDPHGIAVAGAMFSGVYYT…
gi_440792069_gb_ELR13297.1_hypothetical_protein_ACA1_237900_[Acanthamoeba_castellanii_str._Neff]_EOS	MKKQFQDNSVGILFFVMGKKSLGEMEEVCDVLAYLILTINPDDNGIFMWYILKIWICTCDFDMLDCCL
gi_440792136_gb_ELR13364.1_hypothetical_protein_ACA1_240710_[Acanthamoeba_castellanii_str._Neff]_EOS	MTVALGVLYSVALFKMRQMLNDREEDLPEAMVKEIISSVVNVAHLRRFAEELVVGAILKGHLLNSLIRIEY
gi_440792137_gb_ELR13365.1_hypothetical_protein_ACA1_240820,_partial_[Acanthamoeba_castellanii_str._Neff]_EOS	DELATIARSRIWRCTTCGHSGPWSRLNDEVRGLEQATYDELTKIDPNLGDMHVAAQVVDLKRKIPMLTGIILSAAISAGVTGAAVVVPLVEIPAIAGIQSGMLVSLGVATGVPLERYPGLLVSYAGMQLLTGLVALGLPELLKFIPGLGTVAGGAISASVGPVLTVAMGVLYSVALFKVRQQMNDNEEGVLSEAVVKQIMASVVSTPNIKRLFEKVKNLNRGEFNP
gi_440792191_gb_ELR13419.1_hypothetical_protein_ACA1_244390_[Acanthamoeba_castellanii_str._Neff]_EOS	MLLPLLDPGAHRREVLNAVKFNSKTGDEDAEFVSLDLVDEVVLHLGNAQSRLATAESRTPFNRVTCIELLDVFETFLSDMRAGDGRAVPMLHDAQNGATLDQTERLFKAAGIEKPDDDGDVMYLPHVLEWTRCQRHRGTDRALSQA
gi_440792193_gb_ELR13421.1_hypothetical_protein_ACA1_244410_[Acanthamoeba_castellanii_str._Neff]_EOS	MEKVTKKAQEVRTLYIASDEGIREYVLEYFFDWRSANRVTKPEADSDIIHDKIIHDALGSLGATKNVKARM
gi_440792229_gb_ELR13457.1_hypothetical_protein_ACA1_245490_[Acanthamoeba_castellanii_str._Neff]_EOS	MRWRNCRAGFYLGSAETRHQILRGAPAPLHLQHPDPTTPHSHPTLWPTSRTPRFSRRTRTFALTPPVTTGSSSATRTTRPSRLMARARVALLRVSRTSRRTRCSTASSRCPSWPTMRPRGPSSSWSRGRARRPPSSGGVR
gi_440792232_gb_ELR13460.1_RNA_recognition_motif_domain_containing_protein_[Acanthamoeba_castellanii_str._Neff]_EOS	MVRSTRRGPSTSRSPSSRPSPCRRCRRRG
gi_440792299_gb_ELR13527.1_hypothetical_protein_ACA1_247530_[Acanthamoeba_castellanii_str._Neff]_EOS	MVPVVETIDRIEGIVTSIKEIVEHGSDVSNVSAVRAAGELKAVTRKLKAVAERHNDAPQAADATAPVLANLQRDVAVAVEMLRNIKAPAPAPTVIHDDSGSGAIVEAIERQHKQVQDEIRELKTTQQDEFKKQVAQIETALKNVNPSGRVIHMSDEVTFKRAIEHITHETKTQLAKINQSLKASTISNALHHQLMAIHGDIQALIVPATTANLQATIRSLKIRLKGINQRIKALADTPHAPNNTKQITDMVHNAKTHITTTISNIQIASTATPVPAVQHVTQQQDPAIINQINNVMNGVTAIKTVVDPIQNHLNDIMAKVQESQITTSHKIQQIQIKAINH
gi_440792307_gb_ELR13535.1_hypothetical_protein_ACA1_247620_[Acanthamoeba_castellanii_str._Neff]_EOS	MSELFDTGSGASAFDVFNERVVPRNYIDHTWSEDLYRNRSRPDGEQQQYAADEAAPLITFDEDPRRYDLRASSEAGALWDEFPPEMGPTLRRGGAYIPLYPLDPELFRPEKTTNAWEDVYGEAQRNHDRPVTLNIGDRAREQMIHGAAHYRRSDEGQEYANGDMFSDGHERITSAFRPFIYAPQRSVPIEYREGGADLAGHQRSADRVAPFGFFTEARNASVRDAHRAAERSSGISKGPHVHGEVRHPLRHEISRAASGVAHAALQHSEAVRERNVDADHRAEIFNPLQFNRPDRGADAAKEAMRGNALTLRAYQDRVNIHHYGAPASRVRSVGPGAMSRDSVISIPVMKELTAGARRVGNAFADATGGSLAAAHNMTDVFTYNNTQKLAASVATAAGQ…
gi_440792308_gb_ELR13536.1_hypothetical_protein_ACA1_247640_[Acanthamoeba_castellanii_str._Neff]_EOS	MEQPPSAPVFPLSFYRDSLFGDDDNKVGDIYLETVDSDIEDEAEEETETEIEVRHDNNDDNDEGKAKDEDEPEAGENDDDGDGEGDDDEDHEGCARKRRRREAEAIIDDSWTASLDPASSAKKRRADAIAALMREDVVVPSASSGARRPRRRAPRRK
gi_440792314_gb_ELR13542.1_hypothetical_protein_ACA1_247700_[Acanthamoeba_castellanii_str._Neff]_EOS	MTARLNIAILLLVLASAATAHGGRLWGNNFLLYSANAEDYARVEFTTGNYIIRCADNISKGLATRFYGESAAMSSSMRYKLDLLPQLWR
gi_440792330_gb_ELR13556.1_major_capsid_protein_[Acanthamoeba_castellanii_str._Neff]_EOS	MHEYLIDEVQHSSSESHTPGHVRLNHPVKELLWVVQRDSAITPTPYTGPGALAGGLGNDWFNWSGQYDAGLGLVFDPIASAELQLNGHRRTLEHPAQYFRTVHPREKHTSKPSGFVYNYSFALYPEDKQPSGSCNFSRIDNVTLRLIFPTAYNSESAAHATPFNGQIRVYAPNPNVVLVTSGMMGKLYAN
gi_440792331_gb_ELR13557.1_hypothetical_protein_ACA1_305910_[Acanthamoeba_castellanii_str._Neff]_EOS	MPHALRLAAGRRTRAKYLASHPRTSTASYARLFISHPLDHLTMPVSGALTQLSAQGPQNRYLTIDLQITYWKGSVRRHSHFAVAEIDNGVHGATG
gi_440792470_gb_ELR13691.1_hypothetical_protein_ACA1_332550_[Acanthamoeba_castellanii_str._Neff]_EOS	MATPSTPRLPPSCPTSTTCTSCLALTPPSAAIVLLFLHQNQTLQLLPPQHHLHLCHPLDRPFLNMPANARRATPATAPYHASWVY
gi_440792471_gb_ELR13692.1_hypothetical_protein_ACA1_332560_[Acanthamoeba_castellanii_str._Neff]_EOS	MDADTFVEWVQEESSMCRDSPTTGDDHKAICEEPTVCLEGSVKNRNSGDVKAGSTHREEIKAKTQEDVFAAWDAVCATLPKGLFRVEVEGLETNP
gi_440792472_gb_ELR13693.1_hypothetical_protein_ACA1_332570_[Acanthamoeba_castellanii_str._Neff]_EOS	MRAERAMSLMGCTERIRSNRDMKQHPSPSDTIRWLPLVVHDGNLARAQIAFPYNAREVDENAVDHVKLCIKADLGKVAQKCNNPTGTNWRYLTLVSALQCKDKCFEGGMLCLCGGEAALL
gi_440792528_gb_ELR13742.1_hypothetical_protein_ACA1_018110_[Acanthamoeba_castellanii_str._Neff]_EOS	MHFTPTCVASLVILWALLAGATGSPISVANVDFCRGDCVENMGVPQCASGVLFTSRIGACVTGQFKDSTANIFTSLVVHPVANSSNYALDFYSAYECRILLQTNGPFIVRNVTASPRGENAPIRLN
gi_440792530_gb_ELR13744.1_hypothetical_protein_ACA1_018130_[Acanthamoeba_castellanii_str._Neff]_EOS	MNEVATTFTSTKHDIITRLNTLDTMAKVCQTASQPIDLTAWEEVDKRPLVDEIVSLIQDLADWILKDA
gi_440792583_gb_ELR13792.1_hypothetical_protein_ACA1_076450_[Acanthamoeba_castellanii_str._Neff]_EOS	MPTPTIAPAPTVVPVSTVMPTPTVMPTPTIMPAPTVVPAPTVVPAPTVVPTPTIVPAPTIVPAPTVVPAPTVVPAPTVMPAPTVVPAPTVVPAPTVVPAPTVVPAPTIVPAPTVVPAPTVVLAPTVVPAPTIKCVPSPNHV
gi_440792585_gb_ELR13794.1_hypothetical_protein_ACA1_076470_[Acanthamoeba_castellanii_str._Neff]_EOS	MVEGAVMVEGAVTVEGTAMVEGVMMVEDAAMVDGAVMVEGTATVEGTATVEGTVTVEGTETVEGTVMVEGMVTVEGAVTVEGTATVEGMVMVEGVVMVEGVVMVEGTATVEGAVMVEGTATVEGTATVEGTETVEGTVMVEGMVTVEGTVMVEGTATVEGTATVEGAVTVEDAVMVDGVVMVVEFCVRGDRDVADVERKKEGS
gi_440792587_gb_ELR13796.1_Fbox_domain_containing_protein_[Acanthamoeba_castellanii_str._Neff]_EOS	MQQQRKRPRIEETNISGLPNEIWLLILSFVPEWLNLHFVCRDFYAIFDRIYYEPKRRLTPRPANYPPQQPRPTALGSMGNRRSLSHSGLTRILVKGIALNDARRADFVAFWEMGWPQYIDFDFDDI
gi_440792590_gb_ELR13799.1_hypothetical_protein_ACA1_076520_[Acanthamoeba_castellanii_str._Neff]_EOS	MDNNCEIDKDAKLIVKGKACMSNVKQAKGSLSVVVGGGCNDEVVRKVFDNFMASGAVPNVFTELVSSSKKQPPQL
gi_440792591_gb_ELR13800.1_hypothetical_protein_ACA1_076530_[Acanthamoeba_castellanii_str._Neff]_EOS	MHLLALNHGALIKCKFNLGPLLALCSSHGAHRFSNLAKTSKTIRTKQFKLSTESNFSGLHELEHERIVLLALPTGCLWKPDVIDQILRRQRWSSNKLNANDKVINTTTTFKVSGRANQMVTSAVGRWPMRTNDYVDLWAEQQHMCSVKLWLIAIPITNNDIMGRTKRRFYPKAAMILPVVELGKVDAAASEVSQE
gi_440792594_gb_ELR13803.1_hypothetical_protein_ACA1_076560_[Acanthamoeba_castellanii_str._Neff]_EOS	MHTLTVLLLLAMLATLATSQGSPLYFGTTMFTFHMASSPLANCICNISVTASPLNCNISNSDLTSWTLTGPTITPSNEALSPTTPTTLNPYGSGSLTQYYLDQNTILCNGAPILGWLTFVKTSGYYSNSIFSSNQFTILNVHNGKFSLTGSPYLDDTVDVQVQGWTT
gi_440792599_gb_ELR13808.1_hypothetical_protein_ACA1_076610_[Acanthamoeba_castellanii_str._Neff]_EOS	MGSILTFIRPVELEMNNRKRRWNYAPDEDTKIKVRRALELCYASCRCMSVFEDDAWAFSARSLYEVKERVKNEFGGKWNPHHPAWIVRAGSEAEVEKIRESLQIGIDSIIEEYRAKKRAKDAKVIDAKRSEAAKKAHARRREALLLKNAEEIDDELVCLILRFIHPVELRTAACASRRILECAKTTIRMRAFKRIASPERDNAAIGFHDGYGYDLTENVRNWRSFRAPISIWMRKECHGAIRCTIKYEVSEINADITNDNGHYRVRWVKNGGAWAAIHSNGHVCEILQPGSLIIRSDPCLTTMRLPDHRRVECPMITERDGSVAEIVRLQAIVFRACIESGLLVPL
gi_440792602_gb_ELR13811.1_hypothetical_protein_ACA1_076640_[Acanthamoeba_castellanii_str._Neff]_EOS	MAMWSIAIKLLSHSAHTNVAWMLALLMLMAILVVVLAKIQTTMSSQNQHIYKAVNTCGAPFGKETYGTMGALLESIPIMSHTPYAPTPNAGKLVSPYAPLLAPTPSPPKKSHDLEKWLLVIGVLLTLGAVGFIIYRQW
gi_440792603_gb_ELR13812.1_hypothetical_protein_ACA1_076650_[Acanthamoeba_castellanii_str._Neff]_EOS	MSQDNINTIVAIIQKLMHKLYTQLDDYKLQLIIYQSPMSFNKPSSPMYKFSLHGFWPGVKVNVQVACTICCTIIHHLHKAFGKWPAYNQWVSVLNESVYKPNSLHMFASAKAKKCHACGSKGKTKPKEMELNMLQHNLNAQFDCCTLHQPNGVLMEPPKMLDWVKKIKELDLIDGLSQDELRRQHIHKERHITKGISKRERVRPHNPNYKVSQQPLTINCNCIIWLLMETLCAKHHYMDCKSVTSVEYKATGGYYITKTDCWWCPNKEAKHCSNTIWFFVVFNTIKTKCYKHNKIIMPSY
gi_440792604_gb_ELR13813.1_hypothetical_protein_ACA1_076660_[Acanthamoeba_castellanii_str._Neff]_EOS	MESNKCPHHCNFYKTQNKLLQLPHVSILEANTASTFNPNMGQVADAQSLVSGCNWMIKWNAPVSINRNAMVTRSGFKYNLVGPIPGHYSSLYNQIVTSMHQINMPYWLFKGDYKFTIQPYDPSAGVGYTTMFCFSNHGH
gi_440792607_gb_ELR13816.1_hypothetical_protein_ACA1_076690_[Acanthamoeba_castellanii_str._Neff]_EOS	MQSTHKRPYTNNNDSTTTCKHVHTNNNGNYSATITGFLREIWKHICTYVPFVCRDFLAIFEELHYEPKPPHTKCSPQGD
gi_440792609_gb_ELR13818.1_hypothetical_protein_ACA1_076710_[Acanthamoeba_castellanii_str._Neff]_EOS	MVTVEGAVMVEGAVMVEGAVMVEGTAMVEGVMMVEDAAMVDGVVMVEGTATVEGTATVEGAVTVEGTATVEGTATVEGVALLMLPVTTGTPWTIHEASAKNQHGGGVLYPYSRAAQHHLCTPSSHAWRDTKGISVGT
gi_440792613_gb_ELR13822.1_hypothetical_protein_ACA1_076750_[Acanthamoeba_castellanii_str._Neff]_EOS	MARFTNNFATVLLLQLVLVLAVVWAAYGQASPSPSASASPVESPSASPSFGTSPTPSPTASPSFGSLPTTTPSPSAVPTAARSPQPSQEPSSASGLSSFLVDALAHLF
gi_440792658_gb_ELR13867.1_hypothetical_protein_ACA1_077210_[Acanthamoeba_castellanii_str._Neff]_EOS	MKTAPRDLEEQLHCKQHNNHDSTDTSPVEEEGPYTTTTTPTETRKASLSLDELRKPLKTIEKRMKKKGTQKTSAAMEMMRRERRPSIDWAFWWSAAARSACMPPAVKNEGEEGAFNTPDRRVEPSGAVQWTAKQLDHIINNSPFFVPEYPAQRLR
gi_440792659_gb_ELR13868.1_hypothetical_protein_ACA1_077220_[Acanthamoeba_castellanii_str._Neff]_EOS	MTLDGLNTFASLWVSVLNTKLGTSFKLSSIIKLSASFKLSSIIRLSASFKLSSIIKLSASFKLSSIIRLSASFKLSSIIKLSMSIKLSSIIKLSHLCILPSTIRLGVCNSIVKLGKLFTLSSIIKLNMLFKLGSIGMLFTLFSIIRLSVFKLSSIMYRTKATNIANIAVYHSFHDQVQMQQPMVHGPSCRLPTCTMPNPGTQPAPSTAPQGREERSMMTWGTSALKVLWRNT
gi_440792712_gb_ELR13920.1_hypothetical_protein_ACA1_364470_[Acanthamoeba_castellanii_str._Neff]_EOS	MFDAHYANLVCSNSWINREFKEKPFKPGRKKLTNKELESQRQVHANTQRELKALVERGRMAITTLRERELLARTSRQIAAEEERAAANKAADEQKHAQQAREQKRLQMESLEAERALNHQITGLVGLCTQLVQEHAQPMGVVPPEDVG
gi_440792766_gb_ELR13974.1_HEAT_repeat_domain_containing_protein_[Acanthamoeba_castellanii_str._Neff]_EOS	MEKRGPDQSLMEDAAATEVVVLAEWVRHGVAEERGQAVLAALVPHLSGGSDGGDDVERYQDDDSPSPAEFQAVQRLMLWLFADTTPRGCLAFLLKELPCATSPAPAQLGCHTATSLMMTKEEVFAALAPVVLQRFIAGVHARSSPHGHHRLCVVKQEWVTAMWQLIERALPMAAAHRHTQQQQQQQQSHSRSRDPRPESNGKWQSGPEFNGYHCAILVERVLHQDDPELIYAGMSWVKALDKSGFTAPKPLADCLMQLTHHENQDVRQTLARRLPWIGLPLESYHSRLWSMAVEDPAPGVRYEAFVALTDVLHSEEHVNPPPDRTPLLLLEWLEREIDADVLVGASTIFSLIFNAELFDGWQHLPRLARAFIKQVKLPEPSVPSLVWLATDCLSKHWDA…
gi_440792838_gb_ELR14046.1_large_adhesin,_putative_[Acanthamoeba_castellanii_str._Neff]_EOS	MTLQADYTTLLAGLAAFKADTDAIKAETAAVNVKNDAIKEEIVAMKATFKADRRAIQAKTAAMNAKTDAIKGQIAAIELAIKAETDATKATFKADRRAIQAKTAAMNAKNDAMKGEIVAMKAKIANVKSRVDSNRAADEGH
gi_440792933_gb_ELR14138.1_hypothetical_protein_ACA1_131190_[Acanthamoeba_castellanii_str._Neff]_EOS	MPLRVGEDSGAKDASVAPNTHLFRVAIVDRITAALEPALGVAGLLDAWRLWLVCDVASPATEQFHQTRTTALQGPIDAFLKTESWSHYLAITRAHNCRDTLAEMGNRFAASAVMIGHRVIGQARLPSPLPQNALLVFGCNDFNYLTPFLDAATDRNLRGWYRSAGQAEALQAVNSYMDKTVELNVLAGQRGAAGLAVDLGDSFFAPLLEGADNTAAVPTACVE
gi_440792934_gb_ELR14139.1_hypothetical_protein_ACA1_131200_[Acanthamoeba_castellanii_str._Neff]_EOS	MENNDNTADRPSKRKREDAGFTPDADAGAVTQDKQQQQVLPSQDLLEQMATQDDNHPPASGDQDVTNEAIGRALEAYIAKLRAYSAVICESDTSRENKLAWVDTLVGLYTDLKDWYGPVCDDP
gi_440792935_gb_ELR14140.1_hypothetical_protein_ACA1_131210_[Acanthamoeba_castellanii_str._Neff]_EOS	MPAKLRSALTGNVPRIAYTECATAHCGGRALPTLARTQPKPISFVEAAYALPPADRYEERNRTLKRYFATALTPTGWQQVRDGGKSAIIVSAQKAISATEFDPRDAERDTHIRVAMLGLADLLGQSGVAVEVAKDGEASDMALLNTLPVSALCVTLRFRELGGLDFEAFAAADPAVQRRWACRIQTQLACALRVPDDEVVIMRAIKGSVKVEAIIAQDIIGNKINKDDLRTLDVIYATLDDRFRKLYADSFMEADVTLRSLATRFKLAPSDFDSRGDFAFPNAKGDKQQRGGHIYHQPNSCWRRLGLRVLGLYDDGDKWISMNNAEGEWMVGFHGTGGNPGSEHRNSAAAFGNIAKTRVIVPGDANAYGGEKTMNQATGVPLVGIYFANTIDSCYRWRT…
gi_440792977_gb_ELR14182.1_hypothetical_protein_ACA1_131860_[Acanthamoeba_castellanii_str._Neff]_EOS	MATDFNLISFGNFKATGGGSSIRGRLAVQHNVSISGTFSIGGARNVRQQRYSVVIGGESVTWRSGSVSGGGLLVTSTNEGAMQLDLGKSLQRQTVGGCDVASNCLISFFDDAFSYFDGFTSDMASDAQATGAGSVTLLHGGLHFTGPRWAQGTRRLVFSVPLEQWNSAHYFTKAYVAEDQELVVVIDQDGSAQSLRTKMPADGFPHLSNKLVVALAGQGPKVEVEGPVPFGGSLLAPQRDVHLLQGSSVRGVLVAADLHQYKSSRVLHQECSPGCIATPWRVPNNATETTLYVFAGDDARLRPDFLAVIEFDELSRDYGKVVLTVPLPPPGNIGNEPHHCGLVTENRNILACGGLLSLLSDQDGIFFFDVSEPRRPRFLSSTRARHSSITDDFLPLPSG…
gi_440792984_gb_ELR14188.1_hypothetical_protein_ACA1_020630_[Acanthamoeba_castellanii_str._Neff]_EOS	MTTNATLVGSPDLVAALARARFAPWPTTETIVNGMLVDTIERANPATREPFWFALEPFSPRLIPTLQALLSHAPRSRVLDHWDANPPTVARNSLTYVAAARHAPDNPMELSDSAVDRAFDVIQALLDAGYTPDEPAMRLPYPPTNWAAPFLASQVPQEHEFDGIYSDDAAAYAFLAAHGSPCDRKCGKHIGRPILELLPEHDLARHDLEVGQDSLDAAAEALAHVLEIYNTAHAVRVSSLGA
gi_440792985_gb_ELR14189.1_hypothetical_protein_ACA1_020640_[Acanthamoeba_castellanii_str._Neff]_EOS	MEHATQNDGDIKVSATGAALVCDRYESCMMAALRAIAMDDATALDQILSTGMIDVNKPFFMPTIQRLADTRVYVSRAVPTYGEDRFSPPYRYTTLLEQTAAALALHSVNTLIAADAQPWPYPDTLLTAAIGSRPADIVRITFVPACWSEDNPGSEGELSAVIALILAYFPRSAYLPMTATNPLLALGTALDENSRMLNRRRRDVVERDIALGLRVARILLGAGYSPAEVAYYVAEGGTIRGVTIADAMDNPIRGGGTQQPALANLYAQWLAARTPKQRLDDDERVWAAADFAQHLKEVDRFFDQD
gi_440792987_gb_ELR14191.1_hypothetical_protein_ACA1_020660_[Acanthamoeba_castellanii_str._Neff]_EOS	MSDRTLAEIVDRAQVAEAPISRQQAKRCRRTLDCVAIRRILATSEAEAAFKAHFDSVVAAYVYGTCREVQRRTGLALPRFTSMDDVTFFVLPDFGRNHGVWTVVANIESPRLEALLESAGI
gi_440792988_gb_ELR14192.1_hypothetical_protein_ACA1_020670_[Acanthamoeba_castellanii_str._Neff]_EOS	MRARPLSTEPPDVVEETEYTRRRRSTSTPFGGDAYVDTVPRGALLICDPLAAPETAAKWRALKASVIDRFGGALSFALLCKTHPNSIDRKRWPCSDSESLGTVAIDDIGSHVRGQVVKHVGRWTAHGYAIVFCAKQKTTFEGLWERGTMTHGYFRGWSPSSRTFAWLRRPGGKVFGCLWHTTAPDGKSRGHICHYVPASHRDRFARRGPLQYNIDTMPPLCKPDAADGICVCGMTGGDRVYLAHRPDLGQVITRLKIASNNGAWGFDTDIIIEGCEWTVIEPVEDAVYQGRVLYPADPRSRQFDQMAEYVLSGRSEQAFGPDQQAAFVAAIRAVIAARDGAL
gi_440793079_gb_ELR14274.1_NHL_repeat-containing_protein_[Acanthamoeba_castellanii_str._Neff]_EOS	MEPFYDDIIKLDGATFKSPTDVAVGRGMIVVADEEAGCVHVFHEQSLQLLSSCDTGSLRKPCRLALLSTGHVLVTGETEEGFQAVAMFALVKGLDGVLKFPMCCLYYVEEVVLFTGVAVDEVERRVYVATDERGVWVWEVSHWPESD
gi_440793095_gb_ELR14290.1_hypothetical_protein_ACA1_106310_[Acanthamoeba_castellanii_str._Neff]_EOS	MGNVAASCFYPNPEQQNANTRLDLVQSTSSSSMMMMMKLLFALLLASCLLAVAHADATTANNVVVGTTATKVVEPVIVSKTAVVSAGGALRPFSYLW
gi_440793142_gb_ELR14337.1_Calcium/calmodulindependent_protein_kinase_type_II_delta_chain,_putative_[Acanthamoeba_castellanii_str._Neff]_EOS	MCFNRPDGTYTDLRRRASGHLVEGMPFHRFYFDLAQGRKDGGASPVNTTMSSPKVTLLGGGSVGIVAYIRLIQKVGEGGKPMTLAFEETRVWHKVEGTWKHVHFHRSAPNTHN
gi_440793156_gb_ELR14349.1_hypothetical_protein_ACA1_354810,_partial_[Acanthamoeba_castellanii_str._Neff]_EOS	MCVSAGCPSCARTRPRRPPHRRAAVRRRSSAPSCRSWPHREGRPVPA
gi_440793185_gb_ELR14374.1_hypothetical_protein_ACA1_303730_[Acanthamoeba_castellanii_str._Neff]_EOS	MQTAKQDVSLKCKCDEGIETGHEVELLCQKKEIEEELASIQAQCEQATKKHKTDSNKVFGEGPKELLCIKEPSDTAVVHLEGLAHTQDDPNLISLEKGLEWLMDTVPNAQMHLQSLGPNTVKVLNKLIVTSKIVRQGLEGVKEARPYLRTVASIMPLADLVKEGLKLFLQWRDFTLRVVKVAQMEKNLAVQSAPHSETKKKEAKDEDEDKDKMEDDKEKGTEKEKGKKKGKEKQTKKHMQ
gi_440793239_gb_ELR14427.1_hypothetical_protein_ACA1_381240_[Acanthamoeba_castellanii_str._Neff]_EOS	MTARRRPPRSTSAPPPRSTTARRPPPRSTAARRPPPRSPSAPLPRSPSARPRCPGTMTRRSATGSATRSAPRSPTTPRRPPRSTALPPRSTPRPPSIAPGSSASTPTEH
gi_440793358_gb_ELR14544.1_hypothetical_protein_ACA1_077750_[Acanthamoeba_castellanii_str._Neff]_EOS	MKRHSAATCMGLCLTPRTSATPSVCTPCSHERQPPACTWSMMQQQLTHFRHSLRATLTINSTTFMDSIPTRSSL
gi_440793367_gb_ELR14553.1_hypothetical_protein_ACA1_077840_[Acanthamoeba_castellanii_str._Neff]_EOS	MSRLFFIQLVAVVVAFVFAFAVLADAQATPSPSASPSALPSALPSAAASPSHSPKASTVPSSSASSLNGFLFEAISHLF
gi_440793510_gb_ELR14691.1_hypothetical_protein_ACA1_022190_[Acanthamoeba_castellanii_str._Neff]_EOS	MKLNVILFALVCLGLLALALAHDGQDLGGKRADDKQKDWDWNDWKGDDKDDHDCNDDGDEKEEGKCFWKCVKVCPTVIPVTV
gi_440793511_gb_ELR14692.1_hypothetical_protein_ACA1_022200_[Acanthamoeba_castellanii_str._Neff]_EOS	MTSVLISYPQFRVQVLFRDKLPQGPYAETIREKSAYAVYLPFGVSLQTMKEVLLQHCGDEVIRLQQSPTQFKVREVKFNRHFVQETTTLDKLFVTDTNS
gi_440793512_gb_ELR14693.1_hypothetical_protein_ACA1_022210_[Acanthamoeba_castellanii_str._Neff]_EOS	MAVERSYRLCCGREVDLASTHFAPSGGATLARLDHSDPPGVARLVPRPIDVAALADRGATDAEPAEALPCVSRALTLNLGVAVMEFDDGWCRPRISHTERLDTALDRALAPECFADNEPLDSVARFISLAKRTRAEDTQAACAACRTMSLQPARSDPQARPIVSVAAWCDAATGEPIGAWHCHGLDLVASMGQAADALPRPV
gi_440793520_gb_ELR14700.1_hypothetical_protein_ACA1_337550_[Acanthamoeba_castellanii_str._Neff]_EOS	MATGNKKKPLQEVWQCQANRQHTMSHTEVPYLDHLLAQIKKKIKKSRPQANVTQPNTDSKQLWCWGR
gi_440793522_gb_ELR14702.1_hypothetical_protein_ACA1_337580_[Acanthamoeba_castellanii_str._Neff]_EOS	MNPDDKDTTTTLDWDRALRVVKETLPLMRCSKSIVDRKIATARVLARYNIDAVYAVEAMEIFKQRQVGCV
gi_440793524_gb_ELR14704.1_hypothetical_protein_ACA1_337600_[Acanthamoeba_castellanii_str._Neff]_EOS	MSMRFGAHDRAMESVSRILDLVAGEQTTPRWVVSGVRGRARMIDSDDTLSLIMKRWGVGPPKDQRQRRAYAPTLSSEIMRIGFVAATLDLASMRDEHGGLHIASPQGSMVHRILLGFGIMSRLSLNVIHLTARWTKRLDNLLNSVAT
gi_440793526_gb_ELR14706.1_major_capsid_protein_[Acanthamoeba_castellanii_str._Neff]_EOS	MPVSGALTQLSAQGPQNKYLTIDPQITFWKGSVRRHSHFAVAEIDNGFNGATGCGRKMTALVNRSGDLVSRAYFYFQLKPIEYHPSMVSDGFANNVAYYTNYVGHAAIDCVNYEVGGHPFDEHSGEYLEMLEQVSSTQEKKLGDQVGQADTREQLIDYGKRTQHIYVPLQFDWNRHTEHALPLIALQYHDVKINVRTRRAEELIVRSGEANNPATLAQPGDMCEMTLLLNYVFLDAMERRMFAQQMHEYLVDEVQHSSSESHTAGVSSQHVRLNFNHPVKELLWVVQRDSAITPTPYTGPGALGLSAAHATPFNGQIRVYAPNHNVHRVVSGMMGKLYAN
gi_440793527_gb_ELR14707.1_hypothetical_protein_ACA1_337630_[Acanthamoeba_castellanii_str._Neff]_EOS	MSESSTPTTTNALVEQQGERRSKRRHRATVKRAVGSNESPAIWAARHQDGRAFDGDRVEFGFNLFHSEADATRLTATRAATANRKSIVDKTEAAIVGDTWVSPAFPDIDGEDDTDVFLTIEVQAARSHGQSGNEIVGYDAWFDGKRELSNMSALPNANVSRAVIEGCMKAIEHARNPETGSAMPPPSC
gi_440793782_gb_ELR14956.1_hypothetical_protein_ACA1_019590_[Acanthamoeba_castellanii_str._Neff]_EOS	MLMGQFIDVALLPPVDTNWCERVKNQRQEEEAQDQEIGDSSIDDAEEWVVLEDLRGRRAGPEEAPLNPMTMGQFFDVADLPPVYDQQLQAVLSRLPAALLNATDLSEGGMWATLA
gi_440793862_gb_ELR15033.1_hypothetical_protein_ACA1_213200_[Acanthamoeba_castellanii_str._Neff]_EOS	MATFSSSIMPVSTSAGPLDLGFGFSSRATAFRICSSRPTRLSLTPASSCLRS
gi_440794115_gb_ELR15286.1_hypothetical_protein_ACA1_220450_[Acanthamoeba_castellanii_str._Neff]_EOS	MTKKELPPTSVVTRQQKRKAEEIAEKAAAGSTKAAAGSTKAAAGSTKAAAGFDEGGGGLDEGGSGLDEGGSRLDEDDRDLH
gi_440794118_gb_ELR15289.1_hypothetical_protein_ACA1_220480_[Acanthamoeba_castellanii_str._Neff]_EOS	MAHWSSSFPCALRLCLEQSGPHAHSHTHPRPCTHPHAHPHAHPRHWACSRRGPCIHCLGGDAPELQTI
gi_440794211_gb_ELR15378.1_hypothetical_protein_ACA1_275520_[Acanthamoeba_castellanii_str._Neff]_EOS	MPAAIALRATRDNLRHDSAAAESEADADEAFGAANRKLLDDYWHRDYRAMMEGPQATTTDE
gi_440794287_gb_ELR15454.1_hypothetical_protein_ACA1_277010_[Acanthamoeba_castellanii_str._Neff]_EOS	MRSWWTRRIAGSCFWASTRAGPTAARTRSRTTTIVRASRHPTAWSSRRGRLPPRPTSSPQSGGTTAGSSSISTIN
gi_440794404_gb_ELR15565.1_hypothetical_protein_ACA1_164140_[Acanthamoeba_castellanii_str._Neff]_EOS	MTVVKTTAARTTTRTGTGRMTRTRTARRMMMTRRRASATGSASRFVTRRTATPPQRPGSTPPRPPRTAPKETTSTTRKHTTTTEECPKETTSTTRKHTTSTTKGCPKETTSTTRKHCEKDEYKH
gi_440794521_gb_ELR15681.1_hypothetical_protein_ACA1_377970_[Acanthamoeba_castellanii_str._Neff]_EOS	MKNQCLALLFLGLLACALAQDNTVTVTKATETVPTTQIVGSTATTGTVAQPVLTLSTSSASSLSPFWML
gi_440794532_gb_ELR15692.1_hypothetical_protein_ACA1_378100_[Acanthamoeba_castellanii_str._Neff]_EOS	MEEEGEEEEEQDMAQGQKRGLEEGTTPAWNKRKVELKGDNAKSKGDKEEDNEEDANKQEDNKQEDNKLFKYKLRYAHTEMEQW
gi_440794664_gb_ELR15821.1_hint_module_protein_[Acanthamoeba_castellanii_str._Neff]_EOS	MSHTALLLLLVLAIVSPSLARGYMYDYSVSTSCDCHKVANGTCIHWTCSSDADSAYQCFWGGSTVELETGEKIPMSMLNVGDSVASLGSDGRIRYEKFHGWLDIDSDRFTTFVRLHVGYATAITLTKDHLIFLVDYETGTDISGQTPVQPGDRVWLNENGLAVAVEITSITYHELRGIYAPFTDSGTILVNDVLASNYAKVSSPHYLVHDVFLAPMKLLAGTPQKRGVHWYPALLNYLYTSFMSE
gi_440794665_gb_ELR15822.1_hypothetical_protein_ACA1_079170_[Acanthamoeba_castellanii_str._Neff]_EOS	MASSAHITGYSRMRKAELVAALAPVAKIAKRTAARKTPTTDDGLAGLTVKELRTRAKQAGVAVPAKARKADIIRALYAQPAKKRLAKRTSRPQPAALPVASPQPERLGIFAGVSHALYPHPVGSLADREFLAQNKSLYKRHHGNFWSDFIAEIANHERVRDLCSVDDRGRPMALVVGVSRNARMSPTKQIADMNEANAEANGLTVEMLRKRVINHWGKIHALKPPPGYFKITHRKEAGGSSVPISERWMRSSGIGRCGDDRPWLPISVGVHLAEGARHAMFVLINRGTGHTYLFEPNGAYAQTARRFAYALGLLPPLYQLLMTEGGMSPSEWRTTTFVTDNPLSGDSYGIGPQGRQGVPTQLLDHASGTCAAWSILFYHLFILNHMLEPDDILKHMLDP…
gi_440794666_gb_ELR15823.1_hypothetical_protein_ACA1_079180_[Acanthamoeba_castellanii_str._Neff]_EOS	MDSVSVATREILGNGLLRRGWVRHGRAYGVERGGLAGPSGVLRLRRRSGTLPRRFRGAVSGRRAWILRGRRRARGHPGRAELSGP
gi_440794669_gb_ELR15826.1_hypothetical_protein_ACA1_079220_[Acanthamoeba_castellanii_str._Neff]_EOS	MTKPVSVRLWRHALYEAYGNIPGSRKFDGDCEPIHDVEVLLNGAILKLHRSILIHATPYFADAILASKPNEMLRIDCSDGCDDSRYIQALIEAAYCGSKEFDVFQASEIVGLARECAKHRTSMPARLVCVYPVFRLDARPTAPGSVGTRQRQYAAKDDPKEMRALIDVINASLYIQLIDTIDWEWRHVGPWFCKAIDGLRHPIWNYHFE
gi_440794670_gb_ELR15827.1_hypothetical_protein_ACA1_079250_[Acanthamoeba_castellanii_str._Neff]_EOS	MNNNNNVDAKGWDYEHKLAYQYEREIKDCYERALDALREARDHFASAKVLGVRPDCGFEDGECIDNLQRCIEYGRTMTWRSRSSTNAKSSPLR
gi_440794671_gb_ELR15828.1_linker_histone_H1_and_H5_domain_containing_protein_[Acanthamoeba_castellanii_str._Neff]_EOS	MPKVTHASMVKDALKDLNEPTGSGVIAIIERVAKLYEGKLTSTYERLIIKAIKDGVLAGTLVREGSRIRFPTKDDEDRELTVEEELIMIACREGDMYPDRLAKAFADDMDDEEYEEALQSLLGRGYIKLVSDGAYRWTDRAGKIFIYMPGDVHGASFIERLPA
gi_440794673_gb_ELR15830.1_hypothetical_protein_ACA1_079290_[Acanthamoeba_castellanii_str._Neff]_EOS	MDSLPDHIVTKILKFTDSDEAIAAWAATSRKNRDLAWRCIYEIMFVVLAYRDQHIRVLAVFVEEAAAVAYAGKLCEGDDYADAADYVWAADAIFDGHSEELNRCVAVQKAPHTK
gi_440794674_gb_ELR15831.1_hypothetical_protein_ACA1_079300_[Acanthamoeba_castellanii_str._Neff]_EOS	MQSEKKRPLITAETKAKRVADADGKRDAAYTRRISLVNALFDTPHKDARGTVTLLCRAPPDIYEWQEELDSYDGEEGSVQAFIDGLPADDRFTVVSSTFNPHTIVEMLATRRSHFSAFTFAPRHMQLVLVDRENDECLYSITHGPERELEYDPAGVSSSSLIARIHEEVNPRRRDDLCLVAIEHGDDSMRPEPRVWLEFPDIHRDEMPPRMLWAIASAMLDCSFFVMTGEGACQRLNLPGIKPKPTPTKLCAHISALNLQSRGYLPRAKLYMRVKGFSAEY
gi_440794676_gb_ELR15833.1_NAD_dependent_epimerase/dehydratase_family_protein_[Acanthamoeba_castellanii_str._Neff]_EOS	MSFPRILVTGVTGYITDVDIKNTQLFGLVRSEAQANVLKSKVIIDSAATLDPEAAKALVLGLADRKNDTGKQTYFIHTSGTSNLSDRPISGQYLEPVPRIFSDKDDIYSYEKEREAKEEYDQRTTDMAIIDTANEVGVQTYIIVAPTIFGTGTGHFNKFSIQIPVITRQTIKSGQAEVIGEGKGEWDHVHIADLVLLYELILAKVLKGEDLPCLQRGIYFAETGRHTWLELSQGVAAAGLDLGALKTDKVKSVTLEEAARWFGVLGRGVI
gi_440794677_gb_ELR15834.1_iridovirus_major_capsid_protein_[Acanthamoeba_castellanii_str._Neff]_EOS	MLEQVTLHAEKKLGDQVGQADTREQLIDYGKRTQHIYFDWNRHTEHALPLIALQYHDGKINVRTRRAEELIVRSGEANNPATLAQPGDMCEMTLLLNYVFLDAMERRMFAQQMHEYLVDEVQHSSSESHTAGVSSQHVRLNFNHPVKELLWVVQRDSAITPTPYTGPGALAGGGGNDWFNWSGQYDAGLGLVFDPIASAELQLNGHPRTLEHPAQYYRTVHPREKHTSKPSGFIYNYSFALYPEDKQPSGSCNFSRIDNVTLRLIFPNAYNAESAAHATPFNGQIRVYAPNHNYAN
gi_440794828_gb_ELR15974.1_hypothetical_protein_ACA1_002890,_partial_[Acanthamoeba_castellanii_str._Neff]_EOS	MRLAIRPDLAPRDPLDTLGRKEGARSSVAQHPTAAFRVVATGQHRKTIDEEGPRGRIIRAVLDNPETADLVRQQAAQLALAPLPDQSLVGLRLRWAPEEWPAGLGMPDDGQPRLDDAILDALVARRLTLASTGSRRWTPSASASRARCRTDTNCSTIRHRLQPDELTYS
gi_440794829_gb_ELR15975.1_hypothetical_protein_ACA1_003000_[Acanthamoeba_castellanii_str._Neff]_EOS	MELPVILTTRTGKLVVIASVAAAAAAAVVLTAVLLGVLLTLPSDNAYLPQSGKHEMLVAQKDGAYRKNGQPVILARSYGGNPWEAVPDLDRQPVDIQCNDDNQCTMQTDVDYNVVSVVVPEELRNMTALHLAARLHQQATFGANLATLARVTEVYGTNYGNWIRDQMRLTPTLLRSYYRDRANARPGMFDVGQKTAPCDMGSRWHRYMITSNPSPRYMKEVVRAFRTGAYRGVEFSGRYGDLAATIYAILMDHEARSPIVEADPTFGMYRDPLVKLLHLMRSLDYQSPKQREVAFADLDDRLGVQPFSAPSVFGFYLPEFRPAGPADEHGLVGPQLQLATTPNLIGFLNGLTSLIDHGLTSCENGLGVYGPSRRCVATGPHPTADGSLTYTMPINGTVN…
gi_440794838_gb_ELR15983.1_hypothetical_protein_ACA1_221590_[Acanthamoeba_castellanii_str._Neff]_EOS	MEEWRKNVERFALELPGASEHIRGLAAWYDSPEGQGEIDVWLGRRYTDSNEGRRKIVHTGLTMSILGIMTAMIGSATKDNGSTPVQEGLD
gi_440794839_gb_ELR15984.1_hypothetical_protein_ACA1_221600_[Acanthamoeba_castellanii_str._Neff]_EOS	MTTPIPPSTSFTAHGLKRKAPSRPIKPNPSAARRAEADSTNKRRRITESALRASVLEYVRLDDRIRDVTAELKGDKKRREQLRVGIMDALKASGKPACKTDDKGGRMQHLRIKTRKARVKPKRAEAIARMEAWTLARGLPPATGEELYKAVYESPDAMVEKTSLCRIKPRKPRPSKTADKVLMLGGPPSDDEDEDSSSGSGSSCTDDSDDSSSSSDDTTATKKLSK
gi_440794849_gb_ELR15994.1_hypothetical_protein_ACA1_222100_[Acanthamoeba_castellanii_str._Neff]_EOS	MATDFNLISFGNFKATGGGSSIRGRLSVQHNVSISGTFSIGGARNVRQQRYSVVIGGESVTWRSGSVSGGGLLVTSTNEGAMQLDLGNSLQRQTVGGCDVASNCLISFFDDAFSYFDGFTSDMASDAQATGAGSVTLLHGGLHFTGPRWVQGTRCLVFRVPLEQWNLVHYFTKAYVVEDQELVVIDQDGTLFKSLCLRKVSHNLPR
gi_440794943_gb_ELR16088.1_hypothetical_protein_ACA1_224890_[Acanthamoeba_castellanii_str._Neff]_EOS	MPALLTLALLTPTPALPTLALLMPALPMPALPTLLTPTPALPTLALPMPALLMPALLPPTPALPMPTLLTLALPTLTPALPMLALPMLVLPMPALLMLALLMLALPTPTPALPMLLPMQLLRAPRLLHC
gi_440794992_gb_ELR16133.1_hypothetical_protein_ACA1_177410_[Acanthamoeba_castellanii_str._Neff]_EOS	MSMTNLQNTINLKIKNELKRSSAYFCIDDREDETSLWPETEKDSEFASGVELSIYFKRSDGRKHYLLFKETLFNSGVYRIYSATHRAEGPPKLSFEPCHTEKKYNEQQYIEVGQAIREISETKAGLVTKQQLDDIIEDMF
gi_440794996_gb_ELR16137.1_hypothetical_protein_ACA1_177450_[Acanthamoeba_castellanii_str._Neff]_EOS	MSTTTPSHNRSSSPQGTSTWALIIKIKAKVSFIKFDTAQMAERRRDLWKRQAAWLADRDPPTPDPFQCAEAVLEKKQRQAEALIKWTSSYHADTALRSPQR
gi_440795083_gb_ELR16223.1_hypothetical_protein_ACA1_010620_[Acanthamoeba_castellanii_str._Neff]_EOS	MAVCILYDMLVGKEICNVWEAMLSKLLLSEAHVYYKDICTDCHIKALFGKVDSAYNIQQPPNQTSQLQPLS
gi_440795103_gb_ELR16241.1_hypothetical_protein_ACA1_336940_[Acanthamoeba_castellanii_str._Neff]_EOS	MDLENESIRVVLVEGQNVEELWVPLKQGHHNPLLPDGMRLEAARTVVADANDEKLLCKTSISWSQFSLYGGWCDERHGTGYKLYS
gi_440795141_gb_ELR16277.1_hypothetical_protein_ACA1_202500_[Acanthamoeba_castellanii_str._Neff]_EOS	MEACDALLALRESSDLVSYAPLGNDLQEAYAECTDWGCAIRSNDADAWNMLAFELKQAELLCMGNEHVAYEAQEEEELKMWMGGYYNALVDGGCDAIMDKIHM
gi_440795143_gb_ELR16279.1_hypothetical_protein_ACA1_202520_[Acanthamoeba_castellanii_str._Neff]_EOS	MILFFAAIAVVGTVTCLFVSVVLPFAFMACLFTDGQ
gi_440795144_gb_ELR16280.1_NmrA_family_protein_[Acanthamoeba_castellanii_str._Neff]_EOS	MRIAVTAATGNTGVALVQALSQAGHQVAAITRDPLGKAAQELAALPGVEALTLEDAFNKPVDSDIFYARSHLAVEHFLEQGDIPFTSLRPNLFHNNVVGLDLASVAKTHQFRTMAHGASVASIDPADVGRAAAALLSLDDPSPHYGQKYTLTGPENINDQSVGEVLQEVLQTDVKFAGGVRDDEFPALFLAALAKLKQGKGDLAHTATSPEILALAPPRSTFKDYVTHYFAKRV
gi_440795145_gb_ELR16281.1_hypothetical_protein_ACA1_202640_[Acanthamoeba_castellanii_str._Neff]_EOS	MQHAARTILPQTPLATSLPNRIALCTHDGVKKVKVCFVGGTITLCGRQTTRFDRVTTSGDGSSLQAHRRNPEGKLCQPQKASGHANCDWNATKLKNLRAKEFEPYTEPDTTKELVHEKPGGENVWQGI
gi_440795146_gb_ELR16282.1_hypothetical_protein_ACA1_202650_[Acanthamoeba_castellanii_str._Neff]_EOS	MSIKGIKLAFDVALEVDTVFLSTQDNHDLSTTGTMPPLVNHIVAPNKYPMFHVDKRWLPVSSLGRVKLGSLWSTGLRGAPHKGHPIVSVAVRLDNHLTYAFNLCDLTELNWKKSGLKIPEDDSMLVSFGRDCMRMAGENAAIMMSKINDVTLELAFQSHHTPEDWEVEIINLGENARIISECTCYIEYAT
gi_440795147_gb_ELR16283.1_hypothetical_protein_ACA1_202660_[Acanthamoeba_castellanii_str._Neff]_EOS	MDVTRQILKCIIAKRDTLKCYYINKDAQGLVYEIIMGQRHEHSDLVETLKGCIKQTYTNNHSVLIEKDWDTSSIP
gi_440795252_gb_ELR16387.1_hypothetical_protein_ACA1_047670_[Acanthamoeba_castellanii_str._Neff]_EOS	MECMKPYHKKHKDKEKGSKRSSPSPEVEEEYEVKAIIDHHNQKNGHKYKVHWVGYTTQDNPWANQLVQDYLNSHRL
gi_440795300_gb_ELR16430.1_hypothetical_protein_ACA1_028710_[Acanthamoeba_castellanii_str._Neff]_EOS	MATLVDILLCILAIILPPVPVLIKRGCGINLLINLLLCIFGLWIGGIIHAIYIICVTPGEAV
gi_440795383_gb_ELR16505.1_hypothetical_protein_ACA1_146290_[Acanthamoeba_castellanii_str._Neff]_EOS	MFARPTDIHFPSATVACRDGHPGLRWSTPPNEAYSGNFFTYCISGNCSTADNNVHVLKRTCTFTPAAPPPASDLLPAGSYVLMWKPTNQFLSGTSNTTAGLSTSRNYWAFAAGTLQSVGGSAGCLYGQSVTTTSRSPAKVSLSPQCSVGFNERSSWQLATDSLGRSYIYNSYFNSCLVPDGHSGVIMYGDCGDNAKNWVITPVA
gi_440795414_gb_ELR16535.1_hypothetical_protein_ACA1_167450_[Acanthamoeba_castellanii_str._Neff]_EOS	MRTIAVATRLNYTCQWATQAQFLGGQDGPSSSLVSTVLQAPVPIQLEDRVPAVAHFTMSLLVGSGPDTIPPTDGVPVVKPTKARVLSVSSLSY
gi_440795415_gb_ELR16536.1_hypothetical_protein_ACA1_167460_[Acanthamoeba_castellanii_str._Neff]_EOS	MGIVKKFLNLHILKHISTELHKQIQAGNKYKISKKAFTKLLIACQRHIQFLSKARKVATHLTDRDFIHLKNNITTGVGSSHHL
gi_440795441_gb_ELR16561.1_hypothetical_protein_ACA1_087430_[Acanthamoeba_castellanii_str._Neff]_EOS	MDPEVAATQVRQEYDVWARTRAVAYDQLPGQYDVDFHQANMDASYAMNWLNASYCTDPKHELRPSASSAP
gi_440795589_gb_ELR16709.1_hypothetical_protein_ACA1_090070_[Acanthamoeba_castellanii_str._Neff]_EOS	MSAAPPRGTGWWAVVLPRKANAGDGEGDDGAESEDVAGREEGVVAVDDDSGGDEDEDDDDNDEKEADRSGLLSAAAGDGAGDPGDGAWGGAASSGLALRASPAGGKVGVK
gi_440795612_gb_ELR16732.1_hypothetical_protein_ACA1_090300_[Acanthamoeba_castellanii_str._Neff]_EOS	MATQLPLTARKSLKDAEPQNAEAIKKLEAATGTTGWTFEADGAAIHEALKNDGNLIGRVINQTLAGLVDNIIKLCKKDEMYKEAFVEKITAKKIKFVVTSEGPAYCPGETSFPEGVLLVTIHNEKPWVNVNQTGNKIESQL
gi_440795613_gb_ELR16733.1_hypothetical_protein_ACA1_090310_[Acanthamoeba_castellanii_str._Neff]_EOS	MPEWATITYGEYFLDCHPLAFHYILNAGTLYHRIRNMAVMMGLDSLITILDNMRKEKEAESEHLSEEEKRQNCADIRLDMERQLLTISTGSEDKVVEWVEQMYMNQRDMVDAWNRGMRG
gi_440795617_gb_ELR16737.1_hypothetical_protein_ACA1_090350_[Acanthamoeba_castellanii_str._Neff]_EOS	MSNYLAWRLVNGGIELCIKRKTRRVKDKNGNSKLQKPTRGHVRPIDIAQFISLEPDLAGVFHDAMFAAGFQTNVNTIVNKKKAANRLQEKAIHKAMILSKDMSNEC
gi_440795621_gb_ELR16741.1_hypothetical_protein_ACA1_090400_[Acanthamoeba_castellanii_str._Neff]_EOS	MKRERKGADKEEKHKTGDTAVAPPGSKKTKQNKRPLYKILENGHGDDDEEKKKKKECTCDSESEDEEDSSDVEYECCCGANDQEEEPWDYNVCGPHELDWSKLTERDKKQLEDGVMQLIGYYFEKDLNPEFSRAICQSKRKSIDKAEKEKKHIDGTIADRVGLVKFMSFENGEQSELPDFKGTIETRAWAARF
gi_440795622_gb_ELR16742.1_hypothetical_protein_ACA1_090410_[Acanthamoeba_castellanii_str._Neff]_EOS	MEAIGLRGSHVERLINSERFTQEDWWDIHYEVNKNCSLMCNSGYNLWLLVSVAGFFIIAITDDELVTELSTNAPLEEKKCYLVDVGFPAAMVAVLLMAIPESHMINMQPMKLTYEFAYVGATLYSMQHEGKLPRGWLDDAILNPSSLLTLAKGGGRSS
gi_440795624_gb_ELR16744.1_hypothetical_protein_ACA1_090430_[Acanthamoeba_castellanii_str._Neff]_EOS	MWRPQQDWAYVEITKRGEGKYYVDRSMSGYFWLQGVDRSLHRVDVVWRHSRLSSDYALNKFRENAAAKGQTAEEIEAKVEVEEVNYREMFQEAFICYWDNDKRKKVVGPKDKLRVLLQFSWCDGYCQFVLRKEQADGTTDSHDLKNEDAEEEGEDEDEDEDEDEDEDEDKDEDEDGEEL
gi_440795627_gb_ELR16746.1_hypothetical_protein_ACA1_019980_[Acanthamoeba_castellanii_str._Neff]_EOS	MPMYKGGCIDAILELYEYATISDEEKVKLAALLFFNAKPMLIPILEEAMLSQLLLSEDLIQVEDGVMCQLHQGTKHKFFDGEARAFEYAMAYVVGGAWLQVSVFRDRARLIGGAMHRLERLIPGNRPTTAKMHQNQRDILIATRIANDAMAWFRAFELKYRPKKHGSVYLFDSDITTNWHEMVEAAVRDVHEFI
gi_440795691_gb_ELR16808.1_hypothetical_protein_ACA1_383390_[Acanthamoeba_castellanii_str._Neff]_EOS	MLIEKWLNDHFGLSNLVYRRGAVVGDGVLEGDGVFDGAGVLEGDGVAELEGDGVLEGDGVVDGDGVFEGDGVAELEGDGVVEGDGVVEGDQPPFKTKGRIEKKGKR
gi_440795703_gb_ELR16820.1_acetyltransferase,_GNAT_superfamily_protein_[Acanthamoeba_castellanii_str._Neff]_EOS	MAEEAGAGAGAGATTEVAGEWRHESGYILTNDPERVDLEALHRFLSTEAYWSVDITKERVALAVKHSVPFSLLSPTGEFVGFCRLNTDHVTFTYLSDVYVDKRHRKRGLSKWFLDHILATDYVTNVRSVFLMTKSAQKLYAKFGFEVVENRCMVYRPGVAKDVGRYDWRLVEYI
gi_440795842_gb_ELR16956.1_hypothetical_protein_ACA1_128220_[Acanthamoeba_castellanii_str._Neff]_EOS	MRVLSSGHGQKLVALRRISSQCLGASMRPSSTPPMRTRRPSPPSGLQDHRIAASCVPGYSRPLRAPPEWPNHLQCRFGSC
gi_440795874_gb_ELR16987.1_hypothetical_protein_ACA1_304290_[Acanthamoeba_castellanii_str._Neff]_EOS	MRTYSASALSLLPHYNSKTILQKHALYTITKDGSVTVSYTRRVCLLASRPTARDFTTILGHAPIDVPCIVADKANIESLAQTQLNEPQLGIYAGVAHALYPFPVGSAEDHDFLSNHKSMYQNPGIHTQFWPILIHKLATHQHVNNLSRQQIWLEDERGLLRCGTDRPWLPIAIDMSQSKHGGGHAILLLVNLALGRAYLFEPNGAGLTDDELGGVVLPPIYRMLWVTTQFIANADNHVLSQGPQNL
gi_440795875_gb_ELR16988.1_hypothetical_protein_ACA1_304300_[Acanthamoeba_castellanii_str._Neff]_EOS	MTTGVSSTDCAHSGDTTCTQRNGGGADGSRWCASETGGCCLRVQPPAKNQFGCCTSLDVHNFYDCGNSWCPCSDDCKGILNDYCASTDNIAGPTCQLFCSKVENKALCDPTMRKYCETVAAPSDPLCACIRSDKDGIPAPSCFSAPCTSGGYQTLDHVNQATRCPDFCGAIIDCACTDGCEINDNSFETYCCQRHPDLCKNNGGGDGDSFWSRFVQFWTANTQRKIIGGGILVLAIVMLVVLGSTDTPERRYVEGASNAPAMVRDISATASSHRWMMAWTKLHVGGTMSRRRRKVAQLDVLDVVANGLDVFLGALGQQIVALLIVLEHLAVGQFESRDDARQFP
gi_440795877_gb_ELR16990.1_hypothetical_protein_ACA1_304320_[Acanthamoeba_castellanii_str._Neff]_EOS	MLHITSMAPPVHTTNLAIADWFRRAQDAGESTWGMAACFTAAAEMRWDVLEWLLHRGGLWACAAYVGRPDLIGWIDTIARCPIELAKCQIDIVVGFVADIVRADPDADPPYKEAFDRARGDDGGVSWIARGIAADTEQNRAIEMAYDHAFVYLRQKILMSL
gi_440795878_gb_ELR16991.1_hypothetical_protein_ACA1_304330_[Acanthamoeba_castellanii_str._Neff]_EOS	MESTTSIPLDKGLFDKAIREGDLEFIKIAHANSHIVDAELCDTALHFSQYAMFKWLFENVPHSKDNAIRFMRRCLKPSVQAWIGRRIDPGWFNELENRRAAITEAKKRKRETYDIVREPIADLKRQIKKVKSDAECHDAGARALLFFGTIVNDVGDGVHFLVGKYALELQLMRDLLSGKTTLGLDDSTAESIRREIKSIVDARLVVYQHRPLGGKWRILGFKSIKPSDKTRATIKCNFEVLVDAAAGHEIEGWGESAEIISKHYDHDAKAWHE
gi_440795880_gb_ELR16993.1_hypothetical_protein_ACA1_304350_[Acanthamoeba_castellanii_str._Neff]_EOS	MRLSPPMDNIVPCCLRQKDTFAECGNDLYPWSPGCQEIVGQHCMDPANVTSPLCQSFCSVIDNKRFCDTAMETYCATSAGQADPLCSCINAVARGSPIPGCFDSRCSASGYKNFDQATQAQNCPSFCGTVISCSGSGDCVVDHNSIVTHCLGKNTGSSAGYAQKQAAKHQKPSRPWLYFVYILAVVLILAVGLHFAH
gi_440795899_gb_ELR17010.1_Rho_termination_factor_domain_containing_protein_[Acanthamoeba_castellanii_str._Neff]_EOS	MPKPSANALETKTVTELLKLASAARIAGYSRMRKADLIAALAPAKAPIRKPAAAAKPLTIAQLRAKAKQMNIAIPPKALKADIIRLLEAKPPRLAKRTNAGSRAATVAPPKPAEQPQPQPLPGTKAVVLKRPKPKPSYSELLRLGWRSYGRSNIHVPCPNAKKPQLEAFLATPRLTDQQLGIFASVSHSLYPYEVGSAKDRRFLSQHELHGTSLQYFYWSDFTSALATHERVRDLCSVNPYGRPLTLNVERGIWNRLVNGFTMSDDEILAAFARANNTDIANIRQRVMDGVMHTLRQPPGMFRVNTTQLFSDGPFHTTSKEGSWLKSHGIVKCGTERPWLPIAVGVGYTRMDSHALFLLINRGTGHAYLFESNGFDPDNEGAFRVTHALIALSAIYEHL…
gi_440795901_gb_ELR17012.1_hypothetical_protein_ACA1_020480_[Acanthamoeba_castellanii_str._Neff]_EOS	MWGAVAIIVVVIVFAVIGWVIYKRTHGKSSQSDTLIGSVRNVRLEPHDAFVSAFYGQPHTAGFVFTWDPPTNGSGAGYSMSYSYSITDPSGDKTPQATVGSNVAFLPTPLKDGTYAITIAASNQFGTGPSATFNGTLDLKPQPFPANAIRVSHPTTGYYFERDAVPTSEDAMASVSYVSTITDPSGKQYHSESAATRIGLPQPIVSGRYQLDLYAKNEYSDNATITGSTNIAKLAVRSVSARWVASSANDGAYALNASAIIENLPAATTPHFSLSYPDGSGVYLAPGTCGTFSNVASTCSPNSDGIQTCASDMQPVYGSPNLSSLLACTAIGMTNKSMRNMPVNLKVDVVPQNALIALASMTMGTVFPGTAPARVTNGRIAQHQ
gi_440795902_gb_ELR17013.1_hypothetical_protein_ACA1_020490_[Acanthamoeba_castellanii_str._Neff]_EOS	MHRERLVDRRWISRDSQCEIEYRRALSSQTQKAGLDSDAPVSYTVKLTDPKGVSTTGQTQGPAWPIPQPAMNGTYAIQITPSNKYGQGPSATGQGAVVVFSITGTSANWLSADVTGYESGDRITVEPQYPDGSPVIMQGGCSALPLSTTCTSMGSGTSRCVAATAPTYGVDPSKPTPATVASKFPRSSTPASMSNIHMSQ
gi_440795904_gb_ELR17015.1_hypothetical_protein_ACA1_020510_[Acanthamoeba_castellanii_str._Neff]_EOS	MHTLTVLLLLAMLATLATSQGSPLYFGTTMFTFHTASSPLANCIHDTSATASPLKCNISNSDLTLWTLTGPTVTPGDEALSPTTPAMLNPYGSGSLTQWCIPKNSTSYLDQNTVLCNSVPILGWLMFIKTSGYYGNGIFSSDQFAILNVCNGKFCTMGGVGMISCNTEDIAFAT
gi_440795905_gb_ELR17016.1_hypothetical_protein_ACA1_020520_[Acanthamoeba_castellanii_str._Neff]_EOS	MQIDVFVTSKGQPNRLMVLDGTGNIPGSQLGNAYAPLVTKGALIMGNSTTLTILPLGTMNQLLTADTNATNGIKWAQGDHTTLNNVGTNTHAQIDTFIGSKGAASGLALLDALSFVLVVQLGNMGSTMPVAMLLTIVCPWTEARWAGDLNVLKTTGTLVPMYLGAINGGANNTYFVNLTDHTQQPHAIEIMLKNTCTVLLIVDPGNSAQLLLNGGYYLELGTHTFMVLALAFMLCSITMGTYMDKWSGGNSITYVEATRMDHQKTWHVM
gi_440795947_gb_ELR17056.1_hypothetical_protein_ACA1_056770_[Acanthamoeba_castellanii_str._Neff]_EOS	MVKLLTHFPLPKNTQWTCSQSCGQCSMQQALKVVHNTIMQCKPAPAQCNKLKLTYKEAWLLMPWFLTLYNVHKQFIKHKG
gi_440795948_gb_ELR17057.1_hypothetical_protein_ACA1_056880_[Acanthamoeba_castellanii_str._Neff]_EOS	MLKPCDLLAEVWDKLLKMLADSDLFVSINKINNADIPTLSHDMWEMEGATPTIDCKALKLANVTLVGPYSEISTEIDELEQWLVVLRGLHNDFKQLMDRTAEIMQAERLKCMNEDLQNLIEAAQKCCDDNRRAMLESFGMAMPTVMVAPPPLVPAMLQCGIR
gi_440795949_gb_ELR17058.1_hypothetical_protein_ACA1_056890_[Acanthamoeba_castellanii_str._Neff]_EOS	MMGAMQSNNEINTAINSMIAEINSTTQHCQTKSSQGQQINVDTVCGPNVSKIDISHNNFNIQGTFDSSHNSNAADQNIKNMMKQLAKSLEGSLGIGYVSANNVQQLTEDIAATINNSTINDCIVDLAMNQGIYVKLDSGKCPMDSDIKITYNNFNELSTDMTSCMQMVANSNTAMQTLRNIIDQKATATVEGILSPLLIIILVILLIVGGIMFGGTKMLTSLAFIALLLVLLIVYGVIAWLKKWFPFNG
gi_440795958_gb_ELR17067.1_hypothetical_protein_ACA1_056990_[Acanthamoeba_castellanii_str._Neff]_EOS	MSGNYQSIADELAAVTQRFHETQEGLMIQGREMKRLQSELSAKTAQSNLKLNSEINGLKTHLTFLHHKYGI
gi_440795959_gb_ELR17068.1_hypothetical_protein_ACA1_057000_[Acanthamoeba_castellanii_str._Neff]_EOS	MRCDMGATLSFIVLQILEQLPIKEVEERERIVRNNTSAIKHWGAFAGIAGASDKNAKIADWRSADASGIIRNGLRKMKALGLAGINLAQADAPPVLAIRWPSRVNRSNFEAYFSDDAPISDARSEWHNPEPFMAAFSSGGKPIPLVFVNAIVGGVTRACVVLIRKGKAHCEITAFAPAVTLAMAVNLGRALLYALRKALQTSARVRVCITTHSRPSEKDAVNVWHENFLEVVSIPTIRSETWKRLDGTVLPSLIYTHALAKSPRPSLMTTAMNMCQSAPRADVAALADIYASTLLSSSA
gi_440795961_gb_ELR17070.1_hypothetical_protein_ACA1_057020_[Acanthamoeba_castellanii_str._Neff]_EOS	MNDVPEVSLHQLNRSKDKAVRDHEWYGKKRLAAVYGWMALLLNALVKGPVTLCGRDINSVFFFSRLCSVASAKIGGFHLDTRVEMPFAMPSTGVDESFVSVCPDARVVIRLENCDRHWKRDEMRTSLRRTIRGLSKDWTRSLNAQLAASLFDSRDLSTHSLYFHKFRLGRAIPAQEEMDIYRRIFRAMGYGEDLVVDDRFNLPNLSGGLRSLPNQFYVWVPHRHEPDFRKDFVRGCTSMRSSVASIPQAEYAFSMSRSIASLPLKSANKTRRIIRLSVHTLWISDSGIHLSASVIPS
gi_440796025_gb_ELR17134.1_hypothetical_protein_ACA1_057900_[Acanthamoeba_castellanii_str._Neff]_EOS	MVKQPEWKKQKESNLKKKSLSKLQNMCTVS
gi_440796146_gb_ELR17255.1_hypothetical_protein_ACA1_059620,_partial_[Acanthamoeba_castellanii_str._Neff]_EOS	MDVCSAIQTTCWRLPASNARAASPLALTPAVNLNLAHLLTITVALALDPTRPVAVAVAVAIDPARPLALDPSARPLAVTVALDLDLAA
gi_440796147_gb_ELR17256.1_hypothetical_protein_ACA1_059730,_partial_[Acanthamoeba_castellanii_str._Neff]_EOS	MSHMGEDEVAVTQGSADGVHGAGTLVEDVHTANGPYTEVCETMCETVVKFSVPVV
gi_440796240_gb_ELR17349.1_hypothetical_protein_ACA1_060870_[Acanthamoeba_castellanii_str._Neff]_EOS	MATNASSLDSSNRGNHYDDDNNNGYGDYRGGQHFGWIRRPNGDLHIRVSALALYEAARPVVALQTLGLFAASVAAFLITPVRCLVGAWLAFALYDFVSVAPYFEFALLASLGYHTAYDFPAWVEAAVVAAAVAYVVVAPVARLTSLLWRLCGIAVTTAFCALISLGMAAPIWVTWSLMVVGSASMLMPHSATLYVGFATIHRVLLALLLLYRYVWRNLAS
gi_440796418_gb_ELR17527.1_hypothetical_protein_ACA1_062710,_partial_[Acanthamoeba_castellanii_str._Neff]_EOS	MSHMGEDEVAVTQGSADGVHGAGTLVEDVHTANGPYTEV
gi_440796691_gb_ELR17800.1_hypothetical_protein_ACA1_066220_[Acanthamoeba_castellanii_str._Neff]_EOS	MYGGGYAAQSPQMMTAMLQQQQMFQQQQQQQQMMQSFGQTGVAAYTPQQQQQMMIQQQALALQQQQRAQQQQTGYGQSKPAMHRPALAPPQPPAVARPPAIVAKPAVERSAAAHLNINGMLSDGTLSIKPFSVEHNVYFLKLGDTFYRAAPRIPLANPYDPEGPYNGLTEKPRHAVEWSEIREKLVAAETERGGGDRTAAETKIDTVFRPSVIAPTDRAILLNPLETIVAHNDEYASPASCMSRCLIQVRLTRSHGWGGQVTRPSLTITNLSHSSKCVIIVDRPIATIGFVATPFYDPGNRPAGRGRAQAEAEIQRYRTLWHPLFMIDDPPAELPAEAPPQSPQQQQQFAGYYQDATGVPYPYVQ
gi_440796692_gb_ELR17801.1_hypothetical_protein_ACA1_066230_[Acanthamoeba_castellanii_str._Neff]_EOS	MLLLINRNTGQAYFFEPNGDVLMEHYRKLYALITLPNTYHALVTYSGPKPSEWCTTTFIRDTIDGFRPQAMQGPKETLLRHNNGTCLAWTTLFYHLFILHPKLSPNELLERMLAPKQRMHLGTIVARYSMYMIDQLDDMLSDSNGEDLDVAKIERLRKKAKANLEELTQKCNELLLKQRQIAKKQVCVGVEKASKYLLNECV
gi_440796693_gb_ELR17802.1_hypothetical_protein_ACA1_066240_[Acanthamoeba_castellanii_str._Neff]_EOS	MTRGSTLGTKTVAELQKLASTVRITSYSRMRKAELIAALAPKRPKVHPPTKKTSSSSINSLTMVQLRAKAKLAGAHKINIIHALETKPPRRLAQRTAKAVAAPKPLTLPVLIPQAPLKPEHFQRLWKADKARAINMACPHIDKEQLNRHLSMQKLTARELGIYTGVSHTLYPYPVGSTQDREFLSQDDDLFHSSRHSFMFWPEFIKEIVTHERVCSLCSVDGHGRPLELNIAMENIDDMPKEQRPGYIEDAFT
gi_440796694_gb_ELR17803.1_Rho_termination_factor_domain_containing_protein_[Acanthamoeba_castellanii_str._Neff]_EOS	MPKPSANALETKTVTELRKLASAARIAGYSRMRKADLIAALAPAKAPIRKPATAAKPLTIAQLRAKAKQMNIAIPPKALKADIIRLLEAKPRRLAKRTNAGSRAAAPPKPVAEQPTRPPPPLPGTKAVRLELLRLGWRSYGRSDIHVPCPNAKKPQLEAFLATPRLTDQQLGIFASVSHSLYLYEVGSAKDRRFLSQHELHGTSLQYFYWSDFTSVLATHERVRDLCSVNPYGRPLTLNVERGIWNRLVNGFTMSDDEILAAFARANNTDIANIRQRVMDGVMHTLRQPPGMFRVNTAQLFSDGPFHTTSKEGSWLKSHGIVKCGTKRPWLPIAVGVGYTRMDSHALFLLINRGTGHAYLFESNGFDPDNEGAFRVTHALIALSAIYEHLVSSGNLTPS…
gi_440796696_gb_ELR17805.1_hypothetical_protein_ACA1_066270_[Acanthamoeba_castellanii_str._Neff]_EOS	MWGAVAVIVVVIVFEFIRWAIYKRTHGKSSQSDTLIGSVRNVRLEPHDAFVSAFYGQPHTAGFMFTWDPPTNGSGAGYSMSYSYSITDPSGDKTPQATVGSNVAFLPTPLKDGTYAITIAASNQFGTGPSATFNGTLDLKPQPFPANAIRYVPPGGSVSHPTAGYYFEWDAVPTGEDATASVSYPDGSGVYLAPGTCGTFSNVASTCSPNSDGSQTCVSDMQPVYGSPNLSSLPACTAIGMTDKSMRNMPVNLKVDVVPQNALIAQASMTVGTVFPGTAPARVTNGRIAQHQ
gi_440796697_gb_ELR17806.1_hypothetical_protein_ACA1_066280_[Acanthamoeba_castellanii_str._Neff]_EOS	MDSSTGWIVAGVVLVVCVVAGWLIYRRLHKPTPKSSTVIGAVRNVRIYSTPSSAGLFTGSPSFAFVWDPPNSGAGPGYDIAYAYTITDPSGAKTSAQAQKSAIAPLPTPLKDGTYSISVTVSNQFGSGPSATGSADLSLRPGAVTGIALVPATSDQPQNYFKWNRAADGLDSDAPVSYTVKLTDPKGVSTAGQTQGPAWPIPQPSMNGTYAIQITASNKYGQGPSATGQGAVVVFSITGTSANWVANSSAPGAYTLQLSADVTGYESGDRITVEPQYPDGSPVIMQGGCSALPLSTTCTSTGSGTSRCVAATAPTYGVDPSKVPACSAFPTTDRASRGKAFNLVFRALSPTAGSSQPTPPTVASKFPGSSTPASVSNIRMSQ
gi_440796700_gb_ELR17809.1_hypothetical_protein_ACA1_066310_[Acanthamoeba_castellanii_str._Neff]_EOS	MLFHIDNWFVQKCNCGNLGYNPTDAYTDLGLLQQEEVLLVNWIDILIKQEFNMDLDLNSPSEPITPAEAFAEAFRWSVTG
gi_440796717_gb_ELR17823.1_hypothetical_protein_ACA1_248070_[Acanthamoeba_castellanii_str._Neff]_EOS	MESPPCNKCVHQLSVSARGKRGKVLTVYLTTWRNPYGSESEEYHMKIGSDGFISLHDVLQPGLPKKRKNHEWPPRPGKGFLCVYSVKSPPTIPRGYYTPGLDDHYNDPCRTSNGFLREQHLVHEKKTSSGVSHDTSDASFVDMCVFLGLIIKHKRSCPKAGYPDECAELAKLFHCLPAEKLANARINIAESFYPPLRITACPKRKDELDE
gi_440796760_gb_ELR17866.1_hypothetical_protein_ACA1_249120_[Acanthamoeba_castellanii_str._Neff]_EOS	MSRRRDEDEDRWDRRDRTRDSYDRSRDRDNGRERVRSPDRERHRRDEDDRGDRDRRRTTGMIVETAEATEAMAAAVMIASNS
gi_440796820_gb_ELR17921.1_exported_protein,_putative_[Acanthamoeba_castellanii_str._Neff]_EOS	MRNNSITCLLALSFVLAACLGVEGMTSFPANIRVPDGHTFAVSYFAAGFQIYRCNVSTGSWVLNRPEADLWPSKIGHDLNETRVGYHRFVDGRPTWYTVSAKDYHVTDSRVTAKAEATAPDAPNIAWVLLKTFSTEGCGPLSRVTYVHRVNTNGGTAPAGACSEGDGEYSSPYTAEYWYWVATEDAVCGSASVRTSSIFSI
gi_440796827_gb_ELR17928.1_hypothetical_protein_ACA1_207950_[Acanthamoeba_castellanii_str._Neff]_EOS	MQQLGLGKALQLVAVMKHRCNKERANTKLLHNQVDNEWEEENDNYGDYLLSNEDITEMTTEEQSLMQEVATLDSQIQTKEKIVAFHKNHSWHR
gi_440796898_gb_ELR17999.1_hypothetical_protein_ACA1_209540_[Acanthamoeba_castellanii_str._Neff]_EOS	MPKQQQAEIDALKKQGEERQKRERSADDRRLLTLTWLWSRSNAKNANNTLSSKKQSDRLRRSRNRNRSRRRSPALLEW
gi_440796919_gb_ELR18019.1_hypothetical_protein_ACA1_327260_[Acanthamoeba_castellanii_str._Neff]_EOS	MVGAATTYTFVCHLGATTNNANNATLGFAHGMLYFLSFETETNYSFAARLCWLTKGVHPSLSRLRIDPPFARRSLGRRAAGRHDHVPLGQRQRREGGLLGMRTRPIDFGLLLVDRDGGGGGGDNLDLIIGVAVAVPVAAVFAVTIVSATVCVIAIKRRMQI
gi_440796924_gb_ELR18023.1_hypothetical_protein_ACA1_315610_[Acanthamoeba_castellanii_str._Neff]_EOS	MKLCTLLFAFVCLSLLALALAHDDYDHSDKNDNKDHDWDWDWKNDKDHDCDDKEDDDDDKEEGRCYWKCVKVCHKKPHHTTSTKKHTTTTPKQTTTTKKHTTSTTTEECPRETTTTRKHSTTTTEDCPKETTTSTRKHTTSTTTEDCPKETTTKKHYTTSTTTKECPRETTSTKKHC
gi_440796991_gb_ELR18086.1_hypothetical_protein_ACA1_367760_[Acanthamoeba_castellanii_str._Neff]_EOS	MPCKSILPSSAAVSVLAYGLGSRLRRRLYFAQLVDCGGDKQLFCSSALGRPILATTVMKRFFGAPDSASVREVCADAGLDPAPYAPMCAVLDGMLVMDKPARLGASKALAALLGRTPTLASARHDRARDLTGV
gi_440797038_gb_ELR18133.1_hypothetical_protein_ACA1_368550_[Acanthamoeba_castellanii_str._Neff]_EOS	MHLSLLEEGSLPCLALLFILGAIVFRFLREEPEPKTSDVIDRGDSSTACSLSPFCEKLELFLRMAALDFKAIDGNVVTAPKAKLPMIEHGENLVPDSELAIRYLINTFGENKTHLGRIRIKLTPEEQARSVLLTNVTNDSLYQLLLHARWVDLSVWNVVKGLYFGDLPLPFRLLIVPSIRRNMVGWLWGHGYSRYSQKDRVWLARREIDALATILGDHPYFNGDEPTPVDAAVFGILDNCIYGIGSVYGIRDHVQTKKNLVAFVEGIRQEFF
gi_440797141_gb_ELR18236.1_hypothetical_protein_ACA1_369790_[Acanthamoeba_castellanii_str._Neff]_EOS	MGEQLTEERPQAKMEELVDRIGLLMPAALLGNILEGRVLPNNDLVLDVEFMFDVTLSPTGDPNQDAPDVAFLSAALLLCWPLTILLSPQSLPLLDS
gi_440797189_gb_ELR18284.1_hypothetical_protein_ACA1_370780_[Acanthamoeba_castellanii_str._Neff]_EOS	MTLLSGSDDELVCLTLGFIYPNELRSVACVNRKFLCCAKTAIRNRAIQRLASKGQGDISIGFYDGYGYDLTEGLKHWRSFRVPIAIWMRKSDVCTIKHIDSQIKVEITAAINRIEVKWIKGRAMQATVVLDNKRLVHANERTRLIW
gi_440797190_gb_ELR18285.1_hypothetical_protein_ACA1_370790_[Acanthamoeba_castellanii_str._Neff]_EOS	MLREYPHQANKGGILKRFDKSGSFSTAQDYFENVFLKKHTQHCVLLFGGDKSLEKEDEITGKILGNATYSRKLLETTAS
gi_440797191_gb_ELR18286.1_hypothetical_protein_ACA1_370800_[Acanthamoeba_castellanii_str._Neff]_EOS	MNKRAHIKPKDNKKRKYILVTLITYDGDTGFMVIVPEDEIDPEDEAMINRAVHGDWMAVEAAHLLSKDKDTFVNQRMEGTLELFLAKEKKTD
gi_440797194_gb_ELR18289.1_hypothetical_protein_ACA1_370930_[Acanthamoeba_castellanii_str._Neff]_EOS	MPKALNHLAKFCKSEEAIKFILWTLTLFQSWNVWGRDGQDWTTKKVCKPWGGYMHWWVCIQHCTWAAYTIYCNFPMPEIALPFDVCALFDAL
gi_440797199_gb_ELR18294.1_hypothetical_protein_ACA1_371190_[Acanthamoeba_castellanii_str._Neff]_EOS	MLQQLNDAFERLGLTQGKRMLFALGQCCVDAPSFAMVTSLVVLSVAVGPIHEGVLAEATNYVHNLINLFTYMCVPNGDANYYYLEQWIVHMHKDPQYHSSMTNNHSIIVVTNCLCEAKELEAEARSDLESTKSDPSNAIVMLKNILASN
gi_440797202_gb_ELR18297.1_hypothetical_protein_ACA1_371220_[Acanthamoeba_castellanii_str._Neff]_EOS	MEDVMFVHMWHVADGCCQIFALGVLDGHGGKATSWALRKVLPECIAYSLGNEADLNDTDWTHEINSKIMLAFWQAQ
gi_440797203_gb_ELR18298.1_hypothetical_protein_ACA1_371230_[Acanthamoeba_castellanii_str._Neff]_EOS	MDLKWTIAKRHMPKALNHLAEFCKSKEAIEFILWTSMLFHLIHKALEASVNASFVGKTVRGSDGQDWTAKKVRKPWGGYMHWWVCIQHCMWAAYTIYCNFLTPEIAPPFNVCVLFDAL
gi_440797206_gb_ELR18301.1_hypothetical_protein_ACA1_371260_[Acanthamoeba_castellanii_str._Neff]_EOS	MDYIHTPLMKRTCAKCSQKCSCDDSYALFWSQRGDSVNVLQAISLDDDDEFQSIEVAPAFLANLEHWRSEHKKNNALEWWLPLHVEDGAKLKEPMKAARYNMKPMFLALSSLLFVNLVAVHTELRDNAYMFAVFGPSIAAAALLEYDASSGP
gi_440797207_gb_ELR18302.1_thioredoxin_domain_containing_protein_[Acanthamoeba_castellanii_str._Neff]_EOS	MSSTEKDRSLIIGFVVLVVVVIVGFAIMAKTDVKGRPDAGKTSALDPKKMTEEAAAKGYEVHFLGAAELSKVEHHNDCVVMYYADWCGYCRQALPAFLEASRITGDALMYAVESRNIPKGHPVGSFPTVIRYHTDGRTREVHKGPRTPAGYASFATTH
gi_440797208_gb_ELR18303.1_hypothetical_protein_ACA1_371280_[Acanthamoeba_castellanii_str._Neff]_EOS	MAQQQNDATITDAERAYGCGSCGGGSLSLVAPVVPLDSQPTGPIDVNQAFSSVWLGSAQNIPGDGIYAPILAWSSTGSPNLAAGPVVVTTGKYMVAFASQSAPPSPSPRRRSIQIVLKRGATPYVIAQDTKQPSANSAIPMVLHAQTLGNFIAGDEIWVQAAQTSTVALPLAVGVATKFHVQPRNGASTA
gi_440797209_gb_ELR18304.1_hypothetical_protein_ACA1_371290_[Acanthamoeba_castellanii_str._Neff]_EOS	MNAPNAEFASHFAGVAPFGGRAWAVPRPTFTGKMNKKKHGIKSPRGIRANVDRPEFTTFIVGQDCAIRQVDISLLFAGIYAKQDPTSFLAIFDQAGKRIGGFTLGGIKDEEWATVKKAQKKRDTAHRRDRKYRIALIVVLVVAAILLAAGVIAAVTTTSLF
gi_440797230_gb_ELR18325.1_hypothetical_protein_ACA1_371750_[Acanthamoeba_castellanii_str._Neff]_EOS	MMLAPALFFLYRGEGTGSPKVLLHPRARLRPHHHPQDRPQPPCHWSSSTSPSASFTSSSSLMATRSPSPTSTNPCHRRT
gi_440797274_gb_ELR18365.1_hypothetical_protein_ACA1_136760_[Acanthamoeba_castellanii_str._Neff]_EOS	MEHSSLAPIAVKVEPDAELPAATVASAARAPCRDRSALVSGRPNKRLRARPDEEPIDADRQTITLKQAVGQFIRQCTVSAYDREENEHVLGVPVGCRYDAERDARFVSAVLSALTERGKAKARLDDGPWRSKDPQWRYPQHCGEPTAVFEGWIVGCDLLHRYNPLVPADPYASHRLYAQITCFELDHASSAIHYVPLEYITPAQLALLKQAHGFCTPEDQHECPAVDTVYDWLNAIDSSGLVRYAKRPGTVSCEPRNVVPFTILGPTY
gi_440797286_gb_ELR18377.1_hypothetical_protein_ACA1_137280_[Acanthamoeba_castellanii_str._Neff]_EOS	MSSLCLRKTALPSLDTSTGHLRRAWNSIMPRRKNNPDVVPKGQLGYDWVHVPRIGDVADYEPALRLDYVPVSLAEVAVCTLVPGEQGEQVVREVSPIKQEQQG
gi_440797301_gb_ELR18392.1_hypothetical_protein_ACA1_137640_[Acanthamoeba_castellanii_str._Neff]_EOS	MVHLLCARGFGIFVFPDVRFENEALVFDDERRLIRLEAPKRHFERANAEAKGDPELTWKIMGHTSETALDQYSERHELTLNMILDDITNTLRYMKA
gi_440797373_gb_ELR18460.1_hypothetical_protein_ACA1_044390_[Acanthamoeba_castellanii_str._Neff]_EOS	MEELKATKKHLCGEHDTLMWPITQLSKRFAAFTNKVKQQCQQFKEEVDVLQAVLMPTLKQVEVQLEAVEAIQLLFLAVTAAKDPSAGVFYNCTEQKTIISLLRRLHHSDQPYNPLPTVLSQALYKHICLGIVRIVKA
gi_440797376_gb_ELR18463.1_hypothetical_protein_ACA1_044430_[Acanthamoeba_castellanii_str._Neff]_EOS	MLKVIERTHLSSFGWKLPENVDSALVNDQTSTERDTHRFHVEPIIAIVGSHIAIVDQPSAPRD
gi_440797377_gb_ELR18464.1_hypothetical_protein_ACA1_044440_[Acanthamoeba_castellanii_str._Neff]_EOS	MLLFFNSTFSAQLLYVMVTNVPSAVVCPDPTTGAPTVILRRLEKADLEGASVLALTSLAAHQRMTELSMGAKSVYAAVSQSGSLPITLYWPPITFTIGVVPLVITLAKPIAEGCPPS
gi_440797378_gb_ELR18465.1_hypothetical_protein_ACA1_044450_[Acanthamoeba_castellanii_str._Neff]_EOS	MGGLAGAGDPLQLRRHLLYANITFQFVSELDEKLFFVVSSNDIMPDGTWCVQQRMCDITADDSGKVTLHPSGSDAPFDVRYHNGTASSTWSLIYGTISGTNWDRIDMHSADGC
gi_440797496_gb_ELR18582.1_hypothetical_protein_ACA1_155290_[Acanthamoeba_castellanii_str._Neff]_EOS	MAASDTLSFVLLSAFLICAFVPYASTTSVNITRPAYVAFRDVNTCMQAAIAIVKNTDCNPQVSCSSDRTIYLTSCSTTNYELLGFNATYYLDYQYNTNYVAQGLSIYYSSTQLLWTFATSDDLLNFYSAAIYNSTWVPLPCDDHPHQRQFLHVHHLDAPPLRQLQVRNRHRLQLSLRS
gi_440797515_gb_ELR18601.1_chitin_synthase_[Acanthamoeba_castellanii_str._Neff]_EOS	MEGDADYINQQDHDLEASTSAELEISNRRGNGDSRKTIQETLEWLRSGLKNMRSGQPKSIGFFNEKTPTRAPSPTSSSSSSRTRTRYFSDRTTTEHCQTDIATVITLYNEESEEAERTVESLANQSFHPDTKHAIVLICDGIEKMSSSMKRFLISLFPNLPDLEHLLTDHSDNLLQVMASPGQSAEQSELLRLKKDLTSIVAGDNGDREQGQVHLTFVVQNLTLSGARRPIEVKLPKSGRQVRMDMSLILKLDNRAFADDLKAEMVFASDVGTLYKKSCLPELKRYLDRHADVSAVTGRQRGCEDESWYSLDRWYRNAQCYDYESSFASFMAAFHMAGMLPVIPGPCGLYRRQDMAVPGGPWDYYFETVHTPPENQDITMGNLLLAEDRVLCWAAALKT…
gi_440797563_gb_ELR18646.1_hypothetical_protein_ACA1_392920_[Acanthamoeba_castellanii_str._Neff]_EOS	MTTTTTWTSTWATSACRATSMTFQSRPTPATTRSRPTLMTTRPPPPPPRRPPRWPLPFPSSSKRAREILARLSHVATHHISTTSFSRYRL
gi_440797620_gb_ELR18703.1_hypothetical_protein_ACA1_395200_[Acanthamoeba_castellanii_str._Neff]_EOS	MKLSILLLLVCALLALAVVSAHAESGNRGGGGDSAGGRREEGEARGYRGEDDDKKKRPHDDCTTTTKKPECTTTTKKHDCTTTTTKKNDCTTEKPPKPCDEDKEEKEYYWKCVKVCP
gi_440797631_gb_ELR18714.1_hypothetical_protein_ACA1_395420_[Acanthamoeba_castellanii_str._Neff]_EOS	MRGVRGLRPQPTLERRANWPVSCIGCYYLGGGQQRPYSSVSGSSRAKPTESAVSVHRMDDHGHSYHIKDFPSKEEAEKYLEELDRRNTTHVGQGHKQHYWIEWKPSPPRPRAV
gi_440797821_gb_ELR18896.1_hypothetical_protein_ACA1_037500_[Acanthamoeba_castellanii_str._Neff]_EOS	MLAPPPPLPRPLRARSSRRPPSETPSRCPFLSPPLLLPALPSTTATTRSPLSSTATAWDGNGSTSSFSSMLRPTSPCPLAARCPPTAAASSSRRRRTPPRRPSRPRLLPRLRLSSVHRRPAAAQARATARWTSAATSTRSRGIEGRRNNSNIINNSTISSTIRHRIARRPTPPNPSASTLLLASSCT
gi_440797874_gb_ELR18948.1_hypothetical_protein_ACA1_233460_[Acanthamoeba_castellanii_str._Neff]_EOS	MILLGAGLAPFTGGASLALTVYGAGRVVAEETVIASQSHVAPVYNLIPDSSELRNERVVLLEVMYCHIVGDDIGGEMADAGATLLARGMLITTQAAHHHYVILTLESGALVYMDKHNKRNIRVRTDKKGLNIVGDRWLRGEVLKSTAPTRWGGNVSLNDLVNKASSSNLEYYHLIDSNCQHFAEELYQFVQA
gi_440797875_gb_ELR18949.1_hypothetical_protein_ACA1_233470_[Acanthamoeba_castellanii_str._Neff]_EOS	MYHAPTRYNPPNPGARALARRGTQKRDRELTFLRELLPLVQWIYVRLADRSEHPSAFYLPDPSLKKLLEQTQRTKPTTPRDVVRAELTKFFRSIRFTEVVWSDVAMPAHRQNVWVDPEGIFTRLLPLALPEAIKHAISELHEIRTTIAAPPPILALAWFFYYEAGAKEERYGTKPQWRAHVWHAALQLFRSDTMETAKAFLCNLAGKRSVSAAVVLRRRQVDAEDCEKLAGLLIHLGNAALWMDRDFETSDALFQLAYKITGWPHIAGNVCMRMWYALTIPRKGPQLLHSAVRGLYAALMAHLRAEPSSRGYRPPHRDQLAALAAVLPEGHAWKLAEAANLLSMGLRMLARSVPSHLEAAIEWLDRSLLFTRDLPEHVVMEAHIRSNYARALIVAGRED…
gi_440797941_gb_ELR19015.1_hypothetical_protein_ACA1_234930,_partial_[Acanthamoeba_castellanii_str._Neff]_EOS	GSCSLAFPTCAAARPSPSLPPPRATGWTSPGWTARATSRRKRTTPTTTRRTRRDSRPWGVLLKIGVEVPSVKEK
gi_440797950_gb_ELR19024.1_hypothetical_protein_ACA1_235420_[Acanthamoeba_castellanii_str._Neff]_EOS	MDLRLRAVGLWRVEVHGQPGDGFYSISSVTYYLSHRSGSSSQVSAVIIGGNSLIASVDISSPLPSGYGPVQATFDHAATYLAAFYATGAGDGQSNVWIDLVGDATGFCYSSITDCVSNIANRGLASNVLGTIMQRCCTAPSPSSTRTPSPSPSPTRTACGPGANTNGTVVGVYGYGGWSADAARCLGNKVTGYHSISSVTFFFSHSNGWRMR
gi_440798205_gb_ELR19273.1_hypothetical_protein_ACA1_264470_[Acanthamoeba_castellanii_str._Neff]_EOS	MYYKNYKLFFNAYIKASRLRWVLVTPQNAASIMRLVKEAFVRKSAPKNGEGIFTQEFIRTLLAGVIITRVGKYNIKIMISHDPDTGRQLRDALWSGWGPRVGMRTTPR
gi_440798206_gb_ELR19274.1_hypothetical_protein_ACA1_264480_[Acanthamoeba_castellanii_str._Neff]_EOS	MVQWSFFWKESDLKKKSLSKLQNMCTNYFASVAEVEKNKTKLTELTIPETQEQESEKNSTTGASSITEMSQDLLGALVEVTAQTRPAREEQVTLPPAMATDEELLKLLKEV
gi_440798409_gb_ELR19477.1_hypothetical_protein_ACA1_267570_[Acanthamoeba_castellanii_str._Neff]_EOS	MYYKNKLFFNDIKESRLRWVLVAPQNAASIMRLVKEAFHHKNNIKIMISHDPDTGMRGWVPFTAPAQAAPRCLRRGRKISSSVTLPIIIPA
gi_440798683_gb_ELR19750.1_hypothetical_protein_ACA1_201070_[Acanthamoeba_castellanii_str._Neff]_EOS	MAAQLPLTARKSLKDAEPQNAEAIKKLEAATGTTGWTFEADGAAIHEALKNDGNLVGRVINQTLTGLVDNIIKLCKKDEMYKEAFVEKITAKKIKFVVTNEGPAYCPGETSFPEGVLLVTIHQEKPWVNVNQTGNKIESQL
gi_440798684_gb_ELR19751.1_hypothetical_protein_ACA1_201080_[Acanthamoeba_castellanii_str._Neff]_EOS	MAAQLPLTARKSLKDAEPQNAEAIKKLEAATGTTGWTFEADGAAIHEALKNDGNLVGRVINQTLTGLVDNIIKLCKKDEMYKEAFVEKITAKKIKFVVTSEGPAYYPGETSFPEGVLLVTIHQEKPWVNVNQTGNKIESQL
gi_440798685_gb_ELR19752.1_hypothetical_protein_ACA1_201090_[Acanthamoeba_castellanii_str._Neff]_EOS	MASQLPLTARKSLKDAEPQNAEAIKKLEAATGTTGWTFEADGAAIHEALKNDGNLVGRVINQTLSGLVDNIIKLCKKDEMYKEAFVEKITAKKIKFVVTSEGPAYCPGETSFPEGVLLVTIHQEKPWVNVNQTGNKIESQL
gi_440798687_gb_ELR19754.1_hypothetical_protein_ACA1_201110,_partial_[Acanthamoeba_castellanii_str._Neff]_EOS	MDHEASIIKVRDKVMAGLMVVLKQTTWDQVIKAVKEHGITDTEHWDAKPYPVAKIWPPECGQVWFNALMLEDYFLSFTMPAP
gi_440798707_gb_ELR19774.1_hypothetical_protein_ACA1_201420_[Acanthamoeba_castellanii_str._Neff]_EOS	MWGGFRRQSRHPDSHHHHPPPPPPTTPNNGRQLPLTARKSLKDAEPQNAEAIKKLEAATGTTGWTFEADGAAIHEALKNDGNLVGRVINQTLSGLVDNIIKLCKKDEMYKEAFVEKITAKKIKFVVTSEGPAYCPGETSFPEGVLLVTIHQEKPWVNVNQTGNKIESQL
gi_440798708_gb_ELR19775.1_hypothetical_protein_ACA1_201430_[Acanthamoeba_castellanii_str._Neff]_EOS	MIDTTFPNSPFEWRARWTEVKKATGEIWFQGINEVLAQPATYKKVATRTVTTITHHHQQHPTMATQLPLTARKSLKDAEPQNAEAIKKLEAATGTTGWTFEADGAAIHEALKNDGNLVGRVINQTLSGLVDNIIKLCKKDEMYKEAFVEKITAKKIKFVVTSEGPAYCPGETSFPEGVLLVTIHQEKPWVNVNQTGNKIESQL
gi_440798740_gb_ELR19806.1_hypothetical_protein_ACA1_124470_[Acanthamoeba_castellanii_str._Neff]_EOS	MALKVDVAMRMGSAKVKLVQEQQLNKENDNVENNNKENNNKENDNEGHSLCEAGFAIMDEVNDQAKGGHPCLYQHQEATEEELNEHELFL
gi_440798935_gb_ELR19996.1_hypothetical_protein_ACA1_113310,_partial_[Acanthamoeba_castellanii_str._Neff]_EOS	LLIWWVFLLAGRCSSASRSCSTWPSPSSPTCPPSPATSRAWPGPSRRSTRRGPSSRASSSGPNRTRRRPNESTLNLNALREQFALIIAKNKGPWLACLAIGV
gi_440799147_gb_ELR20208.1_hypothetical_protein_ACA1_116800_[Acanthamoeba_castellanii_str._Neff]_EOS	MVTTAITITATDTDTTTITATATATTVTATMAMATSTLPLSTPPLFTIPPPSTTLPPPSQQGLRYSHPPPAYGAPPAHYPGMAPPHYGGAPGYGAPPAHYPGAPAYGAPAPAYGAPPATVTVMVMATTTDMVTTTATATTTDMVMATTTVTTTKRDDGRTKAKPKARREWPPPPWGEV
gi_440799200_gb_ELR20261.1_hypothetical_protein_ACA1_117350_[Acanthamoeba_castellanii_str._Neff]_EOS	MVLKARGRGSRSQVTAGVIAIMAITMAMSTTVWWTTVSSGPFAPGLDYKVGFDISSGGTDLNLLWPDPSRFANVTAHVRVYDLYLRASRVIDPPALGQTSLWLTNFVPETAVLVQANLTVALTDTNTNATIGDFAFPIGTNRFAVDNATMMERKTIMLTAPARRHWRVCTKAGRQLRFEGFFLPSHLYFCAFETSTPDVSLHQVINERRRRPLSATVLECPLPGDWYPPKVVDTIVVSRIHVRDVTRSVFRGPMVAEFNVSFTMARTCDDVVPPPSEDWTRAIVGTGVALTGVCLLGLAAGLVAVIWHVYNQLVDGDELLERGKTHDVSLPLE
gi_440799218_gb_ELR20277.1_hypothetical_protein_ACA1_320310_[Acanthamoeba_castellanii_str._Neff]_EOS	MYDVTADDWTPHPSGSDAPFDVSYHKCPSGTALSTWSLIYGTISGNNWDRIDMHSADGCMTLTRLRTPGAQL
gi_440799313_gb_ELR20368.1_PH_domain_containing_protein_[Acanthamoeba_castellanii_str._Neff]_EOS	MDVGRYDAFVDVTRSWIKSDAIRTVCGWKEQLSWLYLFDDMVLAHNAPTFSNNLWTNNPTSTTRFRKTRSSVFAKAKHDMFGKLLLSEVWIRDLPDSTGRDRKHMWQLCAPDVTFIFVSRSQAEKTEWLQAIASAIEQLMLHGSVRVNRRRTVTRAVSFAVLNKDKIAAEKEQEDAKEEEAEENISAHMPEGVLYLARNFVRGGLAWRGEPVDASCKFDSGKKTVANRKEKESSLGRGVSGLEALFMVDGAAKSSLRDSDGGSMRDHQGSAAAGGGGSGGRKGSGDRDGGEGGGDGSRRKGAQPSSGKQSNSQRSGLFGRRSTTSHASLSQRDLSSSVTARSTTTIKSLAVAVPSPSSADSHSSGSGATTARATSKRRSLRRNLSSLGITELLQHQSSS…
gi_440799325_gb_ELR20380.1_hypothetical_protein_ACA1_186890_[Acanthamoeba_castellanii_str._Neff]_EOS	MTLPPLTLPSPWSTSGSSPQMGHVHHAYASYPPSFTPAPPPLPPPPSSDSSSSSSKSSSSAPRM
gi_440799332_gb_ELR20386.1_ankyrin_repeat-containing_protein_[Acanthamoeba_castellanii_str._Neff]_EOS	MNADEYLDYISNRSVCMILTHHNSGNYALNEDERGAVAAASEGRLEDLHRYDKGVVRCGGDMPLRMAAKGGHLAYVRYLLEECGADIHAESDRHDSITLALTKDAIISSAAHRNDIEMLDYLLSRHPERLCTDHAARNITSDIMNAISDGHVEVVGRLLAHGEKAPKKAVRYLRWYTPEESVIPILELFLFGECAQSLSSEEWSDLLSTAALNHKLERAKWIAARCPRDRQLDYDEALYSATYSNHEYGDYPMIVWLLDQGARFDQIKIKDGLQVLPNMNGEVHVAHAAPVRRYLSRK
gi_440799334_gb_ELR20388.1_hypothetical_protein_ACA1_338780_[Acanthamoeba_castellanii_str._Neff]_EOS	MQSMVPLLFTGAKAGPGDLVALKELCAAMDKAKAHAFAICYLHQTCPGIHAGAAHGGWQTEQLSILGSPVLINPVNMTKATFLCMLLVSWIT
gi_440799335_gb_ELR20389.1_hypothetical_protein_ACA1_338790_[Acanthamoeba_castellanii_str._Neff]_EOS	MPMGTFMLFGTFNGSTNSTALDLRLARCHEAGLMPTFPCGGSFLIQNGMDGTHGFQLAWAQTVNGWSSSPAPLSTQSWPSLQTGHIH
gi_440799340_gb_ELR20394.1_hypothetical_protein_ACA1_338940_[Acanthamoeba_castellanii_str._Neff]_EOS	MHAEALTQMLRAISMAIVDDTDIKRGGDDEQLSGMATAWTLLRLPRWKRKRSDKAKAATTACKQTSVDARCPKTVLNLVLSMIKQQRQIVAEAVSGLSSSALSIRYSCIC
gi_440799341_gb_ELR20395.1_major_capsid_protein_[Acanthamoeba_castellanii_str._Neff]_EOS	MPVSGALTQLSAQGPQNRYLTIDPQITFFKGSYRRHSMFAMVEIENTFSGAFGAGKTLSATINRSGDLISQVYFYAELSPIQYNSSMVNDGFVNNVAHYTNSVGHALIEQVAVSIGGQDMDRCSGEFLEIWERLSASASKRLAEMVGYAESSGQLIEYGQRTQYLYVPLRFWFNRDYSQALPLIALQYHEVKINIKTRDMSQLIVRSGEANNPATLAQPGNIDNMLLLINYIFLDTLERKMFAQQMHEYLIDNAEEDKPDCVLAHPTLA
gi_440799342_gb_ELR20396.1_hypothetical_protein_ACA1_338960_[Acanthamoeba_castellanii_str._Neff]_EOS	MWIKRQDKQQQQKVAVNNKRRSKAASHGRVQHTLPMLMSNLSSSWWKARSRDFKRARSWPATRRGLTVRICSIRSSFHRLPRIVPHCMGVTTHLAIASTSMPLVNLTPRGM
gi_440799343_gb_ELR20397.1_hypothetical_protein_ACA1_338970_[Acanthamoeba_castellanii_str._Neff]_EOS	MEKSVVDGGFADITDVPDNMPGDAEGLVISTLARAAFQAVRRVIGRSFGLVDNESVQNTSAMLKNISIHFRSVLAIHVLYDTTDVKSAAVKAFVEDVTLLGYAAAKEVEVERHRPSATAEAEAAVEAEPLAAETSIQPQKMAEFFAKIATNYCRATKANSEGSANVEALGDESSTADEEAALSPIEVP
gi_440799344_gb_ELR20398.1_hypothetical_protein_ACA1_338980_[Acanthamoeba_castellanii_str._Neff]_EOS	MPIRQEGKSVESHKQQLMQWIRQQPGGLEVLPYQNEDEELQDRLIELAQADKARHDNLDIVTQSASLPQAIIISMSRSITPMLDEIKNTLVQIPGKINDIAKAYSMGSLHEEAFKAMYNVLKETSTGAAAAPSMPSTSTAKEEINQEPPVAPTATHTFTDAREEKGPSTTTAAKVNDVRSYTTSPGGTQTFSNSTTISNVIEEEINQEPPVAPTATHTFTDAREEEGPSTTTAEKVNDMRSYTTSPGGTQTFSDGTTISNVTEEEFNQEPPVAPTAPVAPPATRTTLVPKSAAADYVGDWAISKDIEDIDSMITYNNYNESLTFIGGAMVVSYLKALSQWFGVSQPTTRDAEPMKKFLDQVVEKTGSAHDLHESVLDPYTNILRDSFNMAHSTALETIT…
gi_440799345_gb_ELR20399.1_hypothetical_protein_ACA1_338990_[Acanthamoeba_castellanii_str._Neff]_EOS	MSYRKKIPEDAMENEVSSSSGSNSGSDSEIQGHCRRTTVTDKVSYRKTIPEDPIEPAKKKKKTTPKRRNATPPHNDESQQAVVVASVDESLLEIKKLLGELKKDVDSLGADSVRSVTMSAVGKLLGEAKEISGNLDWLVSSSEQSKIVFGPNHKPLVLTKDLVERILTSLHS
gi_440799351_gb_ELR20404.1_hypothetical_protein_ACA1_352720_[Acanthamoeba_castellanii_str._Neff]_EOS	MLLLIFEEEDEELKLELCFESIDVLGMIQLQGMIKKVRPKLIMALDLCARLKHEASKHNPTKSPSISYPPGWNLGQTTYSYHNSKLHIINTVITVACHHMHQPICLAGTGSILCNAENVLGTLIKLEARIECHYDNVLNVLNDKKDPSVAPFCEAHKIVKRLQEMMYEYAEKIHKCPYPGCGNPLLARQLLL
gi_440799358_gb_ELR20410.1_hypothetical_protein_ACA1_194720_[Acanthamoeba_castellanii_str._Neff]_EOS	MVAEQLLGGLSDGEIGGIVGGVVGGLILLTLLLGVLLVVILLIISPKAPAAPAPAPNTVL
gi_440799360_gb_ELR20412.1_hypothetical_protein_ACA1_194840_[Acanthamoeba_castellanii_str._Neff]_EOS	MVAFNSKTRKICVFPTAQQKTLLKHWIGTVHWTYNQRQCAPTKKALRAHFMTEFGLREAERIKRTKSRVGGGGDDDDVGISWVFKTPHNLRDQAMGQFVTAYKNAVQAHGRGKFNIAFRSAKRLQQETVVIHSRDWNWT
gi_440799383_gb_ELR20435.1_hypothetical_protein_ACA1_195170,_partial_[Acanthamoeba_castellanii_str._Neff]_EOS	MSHMGEDEVAVTQGSADGVHGAGTLVEDVHTANGPYTEVCETMCETVVKF
gi_440799423_gb_ELR20473.1_hypothetical_protein_ACA1_317650_[Acanthamoeba_castellanii_str._Neff]_EOS	MHAGQTHVSERPAARGPVDWHRLLESAAARGNTDALQWMRDTHGHRPDDAVVQTAFIAAEPDYVDVVRWWIVDGGFAADAGDDEAAVVVTGDGVLEAAEGGVAG
gi_440799430_gb_ELR20478.1_hypothetical_protein_ACA1_000790_[Acanthamoeba_castellanii_str._Neff]_EOS	MPRRLRDMFNSITPPQKMPTSTTCSTSSTSRSFFAGTHHDDSLSLCSCTRQLHSAAVNDVASRLTNGGLHKIRGCTAPPPPGRACAALLLAATAAHDPPLLRCASLSPCPSPPPGQRLHLSFNFEALWMWPVEWWWLAKTPRVLFARLPFHLSSCDRKLRRWSMKRRAEAARTDNSAATSSSTTRDE
gi_440799448_gb_ELR20493.1_hypothetical_protein_ACA1_098380,_partial_[Acanthamoeba_castellanii_str._Neff]_EOS	MKLNAILFALVCLGLLALALAHDGEDHSGSKNDDKNDRDWDWGHCDDKEDDHEGKDECYWKCVKVCHKKPHHTTSTKKHTTTTPKETTTTPKETTTTMKHTTSTTTDECPHETTSTRKHTTSTTAECPHETTSTRKHTTSTTAECPRETTSTSTKKHTTSTTAECPRETTSTSTKKYTTS
gi_440799665_gb_ELR20709.1_hypothetical_protein_ACA1_054550_[Acanthamoeba_castellanii_str._Neff]_EOS	MDFTIDDLSTYLPVRYPFYNFTSGTYGPLQKSTRWISNIGSNNVPDAVMSDMAAFYTPGWGFIDPFYKSDAAGMYPNSGNYGIEYRIEGTITNVGSKTRNVTFNIQVPTNCPLLSIAYETRPGVWAADYVTSASVVVTYLSIAVPATNLPVAYSAKYVVGGPACGNLANWVQVLS
gi_440799795_gb_ELR20838.1_hypothetical_protein_ACA1_277570_[Acanthamoeba_castellanii_str._Neff]_EOS	MSAIQRLESNGPEEPAALPQEPAFSREDLQSAVAAHLRDSGRLASIIANSTTSRSVSQSQVMTTMSKRLVPVTGWTAANPEDRRELVLEDRTMQALQDEFAIVFEDLLTDSKTVKVVEKVTAKGRTKIANDRSVAVLQSGDELCFHLA
gi_440800061_gb_ELR21104.1_hypothetical_protein_ACA1_282900_[Acanthamoeba_castellanii_str._Neff]_EOS	MGHQKTRAKVKATGKGMLKRSVKLNDLEVEEELVLARESSEERVLEWTIVRTSLPVTNWAGRLSVRPVGRSRSRVSFECTFDSLDRDMKALFAKLYDEGLNRIKVSCEG
gi_440800108_gb_ELR21151.1_Hypothetical_protein_ACA1_283580_[Acanthamoeba_castellanii_str._Neff]_EOS	MALAVENSTHDPPNGTGGAPAEENSTGGAPAEENSTGGTLVEENGNGGAPAEENSTGGALVEENGTGGAPAENGTGGALAEENSTGATLAEENGTGGVPAEENGTSGALAEENSTSGVLAEENGTSGAPVEENGTGGTLAEENSTGGTLAEENSTGSAPAEENSTGGAPAEENSTSSAPAEDSPQAGLVWGLVMCTGEDW
gi_440800148_gb_ELR21191.1_hypothetical_protein_ACA1_285500_[Acanthamoeba_castellanii_str._Neff]_EOS	MDVSVSEKKLFQFGEPVALDHVLMTPSDVEEPPTRMYAAAGDFWRKWCPPGLSESPVLGLKISPLIETTADSVVGNRLAAIEKQMKALQEKLNEETQGRQNIQRKVNALENENVTLKRKVEGLENENVTLKRKGEGLEKRVKGLENENEGRRAREEGRGAREEGALEKKLKKTKAAFKQLKRGCNGGLQAMEETLNE
gi_440800151_gb_ELR21194.1_hypothetical_protein_ACA1_285530_[Acanthamoeba_castellanii_str._Neff]_EOS	MKMMFQGVSKAISGLRAELVASQKGKEKVSFEETADVEAAGVKVLEMMSSMPGDNSFLSKTAVSPSPASPSVWQLKRRRLHRQQRWWPRCQHTHRPGRPT
gi_440800242_gb_ELR21281.1_hypothetical_protein_ACA1_181700_[Acanthamoeba_castellanii_str._Neff]_EOS	MCYINHQGCKLACMFRHICCLHYLLSTVDWLATTLAYKYTNSLHSPADHNNTNAKVYQQPPGLHIAKLPGHP
gi_440800243_gb_ELR21282.1_hypothetical_protein_ACA1_181710_[Acanthamoeba_castellanii_str._Neff]_EOS	MVGKCWKLLAQNNMLAKILCNTESSLITLHLEAKVCMLYCQHGGKLHCFTTDELMQLGSNIIDMMEREGHSMGPGSICTILSMVDVIMLGQIL
gi_440800476_gb_ELR21513.1_NAD_dependent_epimerase/dehydratase_family_protein_[Acanthamoeba_castellanii_str._Neff]_EOS	MCLATTCRAMRDRLLNNCLVALCLRLSCRNRLPSGGPPPITARHQADSLKKEGIEPVVFAGFQDTVQTRQIASDYDVIIHTADSFASDACKAMIQGLADRQQKTGKETHFIHTSGTSSLGDRPVTGQYLEPRTFSDKNDIYSYECEREARESYIQRKTDVAVFETGVELGVKTYIVMPPSIFGIGRGLFNKLSIQAPTILRSAIKAGQAEVIGDGKAQWDHVHIADLVLLYELILSKLLKLAHGKQGIFFAETGHHT
gi_440800483_gb_ELR21520.1_hypothetical_protein_ACA1_079730_[Acanthamoeba_castellanii_str._Neff]_EOS	MYVFYNHFDSYLSGLGVQLINDTIAAFVSGEHASKWKAAFNDSKLIWATTQLTSWYCLVHKTKRSFAQMFNSGYMLVNDIWEIDPLFHQHNYMLNMDKDIVHYYNHQNLSQSWPIASLSAREMLDLDKDL
gi_440800557_gb_ELR21593.1_hypothetical_protein_ACA1_228640_[Acanthamoeba_castellanii_str._Neff]_EOS	MKNADDEVDGTEDARQNKEEEKKKATTTKSEDDAKEKRKGKKRKRAEGQEETDGEAADADEAGKKTKKTKKPKRRKTSDEGTTPPPSEQPKEEEAKKKKTKTKNKKKEKL
gi_440800642_gb_ELR21678.1_hypothetical_protein_ACA1_231150_[Acanthamoeba_castellanii_str._Neff]_EOS	MEMSQDLLLAPEVDVTAQKRPAREEQVTQPTAMATDEELLKQGEHSLRRQHSHPHMGPEPHAQQGCSSQG
gi_440800647_gb_ELR21683.1_hypothetical_protein_ACA1_231400_[Acanthamoeba_castellanii_str._Neff]_EOS	MRHMFAQNGTNQFAHDITIHAGWQEPNNCKDLAPLYITVDKQRKALQLNNGIMAMKPTPN
gi_440800649_gb_ELR21685.1_hypothetical_protein_ACA1_231420_[Acanthamoeba_castellanii_str._Neff]_EOS	MKETLCHLCGHMLGTPCILRQKGTLHTMVKRKKVGVISTNIFPMSMSVSALMVIGGISLQVVTHGLNAYVQISL
gi_440800697_gb_ELR21732.1_hypothetical_protein_ACA1_384670_[Acanthamoeba_castellanii_str._Neff]_EOS	MLDEGHSAKEVAKAIQAKRLDLAQAHPLSRPAHRDRRFFARLLAERAATTDATTDPLAADTTATPVSGISWRVLSCIRLSTGMPPDAYMYVHGLVASLALDFMTPDQFERTLERDPATAAYVEGFAPTDPASMPRETRATR
gi_440800723_gb_ELR21758.1_hypothetical_protein_ACA1_385240_[Acanthamoeba_castellanii_str._Neff]_EOS	MYIALSDMATMAMKVISCHSYGDDEQWSWLTGHELDIMQLMSPHKHICTTYNTFHTNDGGLVTWVSSH
gi_440800782_gb_ELR21817.1_hypothetical_protein_ACA1_386050_[Acanthamoeba_castellanii_str._Neff]_EOS	MGGQFQGHTAHHQLTTLNHKPHTSKHKDQHIKQTSTSFILHTINQTYVHLNGVHITMTHTLSNTQSYKPFTTTNHQHHTASYTMSPIPFIRSMDMGAMPDNASVIIASDRLWDMIDHCKAVQIV
gi_440800783_gb_ELR21818.1_hypothetical_protein_ACA1_386060,_partial_[Acanthamoeba_castellanii_str._Neff]_EOS	DVLQGQAIFNAYIKKESHHHWVLVTPHNTGAILKAIKDGFCSDLCSHGVKSITQVMCMLLTWEALMLPLRSIIALSKDQTKILLTFNLEKHQCKWVISSDTAVQCLRKQLCDALSKISAAVTLPVIIPNT
gi_440800788_gb_ELR21823.1_hypothetical_protein_ACA1_386210_[Acanthamoeba_castellanii_str._Neff]_EOS	MDEFIHTPLVKRTCAKCSRKCSCDDSYALFWSQQGDSINVLRAICLNDDDEFRSIEVAPALLADLEHWRSEHKKNNALGWWLPLRVEDSAKLKEPVKATRYNVKPMFLALSSLLFVDLVAVHAELRDNAYMFAVFGPSIAAAALLKYDASSGP
gi_440800789_gb_ELR21824.1_thioredoxin_domain_containing_protein_[Acanthamoeba_castellanii_str._Neff]_EOS	MSSTENHRSLIIWFVVLVVVVIVGFAVMAKTDVKGRPDAGTGKPSAPDPKKMTEKAAAKGYKVRFLDAAELKKVEHHDDCIVMYYADWCGYCKQALPAFLEASRVPGGTVMYAGNLRKGHPVSNFPTVVRHYTDGRAREFHKGPRTPSSYASFATTH
gi_440800790_gb_ELR21825.1_hypothetical_protein_ACA1_386230_[Acanthamoeba_castellanii_str._Neff]_EOS	MEQQNITDVERAYGCGSCGGGFVSLVAPVVPLESQPTGPIDVNQAFSSVWLGSAQNIPAPNLAAGPVVVTTGKYMVAFASQYEVGAAVTFAASGANNARQRSIQIILKRGTNTYVIAQDTKQPSANSAIPTVLYAQTLGNFIAGDEIWVQASQTSTVALPLAVGVATKFHVQPRNGASTA
gi_440800801_gb_ELR21836.1_hypothetical_protein_ACA1_386440_[Acanthamoeba_castellanii_str._Neff]_EOS	MSRDVRDSALALFDSLSKGGAVPDTTLTFADQPLHHKPGVDRPEFATFVVGQGGAIRQLDISLPLAGIYAKQDHNAVRAAFVQRRKFLVIFDQLGERIGGFALGGAKDEAWASAKKTQKRPDAERNRDRKYRIALIVVLGITAILLAAGVVAAVTTTSLF
gi_440800802_gb_ELR21837.1_hypothetical_protein_ACA1_386460_[Acanthamoeba_castellanii_str._Neff]_EOS	MDVTFKVRMPNKEQLHTAYCAYFCNCPKMRPHMDLKAHTFNFSCMPEDILNKSKQFVMLICKSRSQASCTTIEGMLNHTLNHKCIIEVVTNCLCEAKEFKAKARSDLESTRSDPSNAIIALNNILASN
gi_440800804_gb_ELR21839.1_hypothetical_protein_ACA1_386480_[Acanthamoeba_castellanii_str._Neff]_EOS	MPEALDHLAEFCESEEAIEFVLWTLMLFQSWNVQGSNSQDWTAKKVHKPWGGYTHQWVXIQHHTWAAYTIYHNFPTPKITPPFNVHVPFNAPHTTTTSDICAEIGIEQQQGQWPHMEDVTFVCTWHMADGRHQIFALGCWMDTEAMPPCECCARSCPSALCTTWATTLTSMMPIRHTRSTVSSCLPSGQLHHVTNPIHQIHGHGGHARQCKRHYCK
gi_440800806_gb_ELR21841.1_hypothetical_protein_ACA1_386500_[Acanthamoeba_castellanii_str._Neff]_EOS	MVNLDEEEEEKKEEKSNKKSKKEEPSSLEEESSSSEEELSMRMKKRRSPNKRRRSPRRESSEEESSSSEEEECSLLEEESSEFDQGGCHLQGHDMGNTTT
gi_440800808_gb_ELR21843.1_hypothetical_protein_ACA1_386520_[Acanthamoeba_castellanii_str._Neff]_EOS	MDKFIHTPLVKRTCAKCSWKCSCNNSYALFWSQQGDSINVLWAISLNDDDEFWSIEVAPALLANLEHWRSKHKKNNALRWWFPLHIKDSAKLKEPMKATRYNMKPMFV
gi_440800810_gb_ELR21845.1_hypothetical_protein_ACA1_386540_[Acanthamoeba_castellanii_str._Neff]_EOS	MEQQNITNVKRAYRCGSCGGSFVSLMAPVVPLESQPTGPIDVNQAFLLVWLGSAQNIPGDGTYAPILAWSLTGSLNLAAGPVVVTTGKYMVAFASQYEVGAAVTFAALGANNAGQRSIQIILKRSTNTYIIMQDTKQPSANLAIPMVLYTQTLGNFITGDEIWVQASQTSTVALPLAIGVATKFHVQPCNGASTA
gi_440800813_gb_ELR21848.1_hypothetical_protein_ACA1_386670_[Acanthamoeba_castellanii_str._Neff]_EOS	MTISRHPFNSDSSEETYQLIKKSTAAMSEHERRRQSCVPEDHWEIITMLMQARPEHQWQVQLSTSK
gi_440800814_gb_ELR21849.1_hypothetical_protein_ACA1_386680_[Acanthamoeba_castellanii_str._Neff]_EOS	MEIATRKTQEVHALYVSGLVDNEVCKCVLKYFVKWCWVHSNTIKVVDEFMFADILHNALRSLGKFLPDKSSVTFKPHALPLVETYNPDADAIYPSKGRPISHQFLYLFHYKHLNNHLRNATDTKIKHIHASEGKSFNNTFISVMDVVSQSVAKAASEGWRSAVVLFLAHNATNQLKIIESYSDAHRPQQKGQRV
gi_440800815_gb_ELR21850.1_hypothetical_protein_ACA1_386790_[Acanthamoeba_castellanii_str._Neff]_EOS	MPILQLIKLMDQANKSNLFKLGFYPNHVIGMQAIANTHWMDILPADNITEYPPMHVMSYDLESKLLDTKLKSHNLKLLNWQPL
gi_440800852_gb_ELR21883.1_hypothetical_protein_ACA1_337330_[Acanthamoeba_castellanii_str._Neff]_EOS	MNEQLQPLDVVDGELLVLGVLHGLGVLLLDVVLLFSQRYPAQAPFFSWHFLT
gi_440800912_gb_ELR21941.1_hypothetical_protein_ACA1_046610_[Acanthamoeba_castellanii_str._Neff]_EOS	MKLNAILFALVCLGLLALALAHDGEDHSGKKNDDKKDHDWDWDKHHDCDDKEDDDDDDDDKEEGRCYWKCVKVCHKKKPHHTSTTKKHTSTTTPKETTTTKKHTTSTTTEDCPKETTTTKKHTTSTTTEDCPKETSTSTRKHTTSTTTKECPRETTSTKKHSTTTTEDCPRETTSTKKHCDDDYKH
gi_440800931_gb_ELR21959.1_hypothetical_protein_ACA1_348440_[Acanthamoeba_castellanii_str._Neff]_EOS	MLTTGDGDALGVDDREGVTDGVFDGDCVVEGDGVLDGDVVAELVGDGVLEGDGVLDGDGVLDGDGVLDGDGVLDGDGVLDGDGVLDGDGVGEFVDEGDGVLEGDGDGVLDGDGVLEGDGVLDGDGVLDGDEVGEFVDEGDGVLDGEGVLEGDGVLDGDGVLDGDGVLDGDGVLTATACWTATACWRATACWTATALANSRRRLGGRWRVRW
gi_440801003_gb_ELR22028.1_NmrAlike_family_protein_[Acanthamoeba_castellanii_str._Neff]_EOS	MRIAVTGATGNTGAAVTGRHHVLAITRDPQGKAAQQLAELPGVVPVTLEDAFTEPVDRIYLASAVTRDQFLVETDVIIAARKAGVEYIVKLSTVDAWMEVYSDIFYARSHLAVECFLERGDIPFTCLRANLFHTSVGIDLDAVPKTNQFRTFLHGASVATIDPDDVGRAAAALLSLEDPSRHYSKKYMLTGPEDVNDQSIGEALREVLQADVTFGGTLTVDEFTKATGSPINPKSLLPPITFLRQGKGDRAHAVASPEMLALAPPKGTFKEFITQYYAKN
gi_440801178_gb_ELR22199.1_hypothetical_protein_ACA1_035290_[Acanthamoeba_castellanii_str._Neff]_EOS	MQGATSPALSTGEASISPAKSSSTPLPPAALPPKFRRNRINHCYFYFHFYYYVLFAIAITIAGISRRGR
gi_440801181_gb_ELR22202.1_hypothetical_protein_ACA1_035320_[Acanthamoeba_castellanii_str._Neff]_EOS	MGINKEVGAYCVDSYDCGSYCCEGPVCCQTGETCASDQSGCIPPGNDDDDGLSTTNIVLIVVGACAGVVLGAAILWVVRNRYGKRQQYDRV
gi_440801247_gb_ELR22267.1_hypothetical_protein_ACA1_251490_[Acanthamoeba_castellanii_str._Neff]_EOS	MASTSVGGAHQHAVGERQSPYSTTPIITTNAKCPTTYTKSYWAINGSLSYLLGSWSSIGSFSVVNKTMGVIMQMLKVNNTSDYFDHYLQGTSVTCTHQTETGSFVSNMMGSRSKARCCEMVGDFHGI
gi_440801249_gb_ELR22269.1_hypothetical_protein_ACA1_251510_[Acanthamoeba_castellanii_str._Neff]_EOS	MGGNWYTPSAWYGVKYSHYQVLEFLRAQALTAVTGEDNQTSEEEYVNDEEKEDAKCASDNKEEEEDTDDMDGRFWELALALEPSLVPDCSVGCKAHEAYLRCEHHSHKDSLFYIIRLELEESNLTAANLASLDTNLKPRLAQLIAHLDTLVGKPDSVITPSVHMGV
gi_440801507_gb_ELR22525.1_hypothetical_protein_ACA1_142160_[Acanthamoeba_castellanii_str._Neff]_EOS	MAGFVAAVAVSAAVAGGLTWWWVTRGDPSDEEIDPEGELPSKCPEELVRKYKPQLARLAFTSHHALTESLSLADERRNELKEAGLWPALLHLFLSLAPTETEKRLPQLGQICFMLFSSAQMYDDDEEIVGLALAMRHAQSLAAQCPDMTAQRACVRLLKQLLSLPQALVLARDSDMGTVSAFARALTVEPLPAVEPATDMQETALVGIVRAFGNQGLKNTLLPDPEGWAEEAVAALVQQKGFVERLMQIFERSTRSHDGDFVKQIETPVQLPMTILWVGTIYLSYYCNADQYSLITSKVVSNWLITGLLRYQHAADRTAWSVRYNLLLSVRDEAPLAAGRGEYLVQAGRFQRQLLKPVNDSDLSAFGSLISMTVNHDHNATVASQSDQDEFFCYLFSAV…
gi_440801508_gb_ELR22526.1_hypothetical_protein_ACA1_142170_[Acanthamoeba_castellanii_str._Neff]_EOS	MHQAIKESMSLATGVSLLPIVSVAVRLDNHLTYAFDLCDLTELNWKKSGLKIPEDNSMLTPLATSLPDQLTLCTHDGVEKIKVCFVGGTITLCGRQTALFDRVTTSGDGSSLHAHGRDPEGKLWSVKLGFTSKSAHPRADCDWDDIEQKNLRAQEFEPHVEPDTSKEVIHEKKKKKKKTIDDDEVWVGIKAWSGGMAVFGLFITWLRSID
gi_440801604_gb_ELR22618.1_hypothetical_protein_ACA1_034930_[Acanthamoeba_castellanii_str._Neff]_EOS	MLGGSPKHSNTTRPCSTSSCRSTPTSWTSAPWTRWRPDRHCRRRQTLRRLRSWRASRSGGRGRSRRRATTESSRR
gi_440801708_gb_ELR22714.1_hypothetical_protein_ACA1_339370_[Acanthamoeba_castellanii_str._Neff]_EOS	MEKAQQKEASQDNDSADFKKAQETTKRKEPDGPILKGDTTDHDPPGSKRRQLSSDDFIEAKEEAGGRDLLWA
gi_440801735_gb_ELR22740.1_hypothetical_protein_ACA1_149070_[Acanthamoeba_castellanii_str._Neff]_EOS	MSAGLALWAYEGYRNMLDVYSVPLMNVSLFWPLDAKVSLARSSARANVAQLLREVNIGNDGSAPALEADRTASVHDAKQIKEVLHELVGPLQVEHVHTHLCHGPTQQPVATRDGAIATRDGASTSTR
gi_440802007_gb_ELR22947.1_hypothetical_protein_ACA1_036380_[Acanthamoeba_castellanii_str._Neff]_EOS	MEALRDGTRCRATRVSTTTSSRACTSSSTSATTSSSCSSPSTPRPRSSRWPSPCVCREDRSSRSGSGRGCRSPRCRRNRGAW
gi_440802045_gb_ELR22984.1_hypothetical_protein_ACA1_359890_[Acanthamoeba_castellanii_str._Neff]_EOS	MAASTTLSFALLSAFLFCAFVPFASATSVNITRPAYVAFRDVNTCMQAAIAIVKNTDCNPQVSCSSDLTVYLTSCSTTNYELLGFNATYYLDYQYNTHYVAQGLSIYYSSTKLLWTFATSDDLLNFYSAAIYNSTCNTNVNKTSLSLVMTTPANGARCTFATSTLLPFVSFKSVTGADSEFMSAL
gi_440802185_gb_ELR23119.1_hypothetical_protein_ACA1_044240_[Acanthamoeba_castellanii_str._Neff]_EOS	MDEQQRFAFFASRVWRECKLGSSPNLDDYHTRELLKITECARQCGGWRLRGSRTGYDLDAKIAIHVRNLPSNRGLGILSATSRIACVMDAVDALENQ
gi_440802186_gb_ELR23120.1_hypothetical_protein_ACA1_044250_[Acanthamoeba_castellanii_str._Neff]_EOS	MWKNVTVSYDYQGQQVTEELYLTIDLDGNQIVILPTAGVLLASQPCQSCDHARLRSDAIAEFLSHGRRVAA
gi_440802187_gb_ELR23121.1_hypothetical_protein_ACA1_044260_[Acanthamoeba_castellanii_str._Neff]_EOS	MELQRMSNQQLVQLYDSASANNDSITCDDIIMHAMEHDLAPIIDHVQSSGYILTAYHHGIKAIRQGKPKIRSD
gi_440802206_gb_ELR23138.1_hypothetical_protein_ACA1_342020_[Acanthamoeba_castellanii_str._Neff]_EOS	MANSSRVICYATSYGKAVPLFDPHIAAGSADHHGMPKVDGDGRGSWMRLAMGYTVSPEAVPLLRRLPSVEPDAELPAATVASAAPPAHPAATGRRTTTDSRALVSGRPNKRLRARPDEEPIDADRQTITLKQAVGQFIRQCTVSAYDREENEHDLGVPVGVLLRAFANYLTAAQLALSGAPLDLGPDDGECRYDAERDARFVSAVLSALTERGTKARLDDGPWRSKDPQWRYPQHCGEPTAVFEGWIVGCDLLHRYNPLVPADPYASHRLYAQITCFELDHASSAIHYVPLEYITPAQLALLKQAHGFCTPEDQHECPAVDTVYEWLNAVDSSGLVRYAERPGTVSCEPRNVVPFTILGPTY
gi_440802218_gb_ELR23150.1_hypothetical_protein_ACA1_342840_[Acanthamoeba_castellanii_str._Neff]_EOS	MVKWTNTTCKPKFLRDNLWAYCKKDMLMCYHCSDNGMQDSYLWYINNWYAMQDAKWEEVKEACKRMDAIQ
gi_440802220_gb_ELR23152.1_pyoverdine/dityrosine_biosynthesis_protein_[Acanthamoeba_castellanii_str._Neff]_EOS	MVIATQTADAILSVVESYRLKASPFDSSIVPQCRETILPLIQKAVEAKEPVSFILPAFPFKSPNKVDKVLGVLPDKCEEVALLHLQGFCNNIRDVYAPGAELTIVSDGIVYNDLLGVPDATVHEYGERLRQMTMDLSCNSIHFARLSMMPSLKAKLPVELLDYHDTASYEKVAPLVRDTLMATYVDKGYDVNSHIAHDESVKATYMGYLKYLSRDLRQSSTSRNAFKREVSKVSKKMIARGQCYAACVKESFPHSVRLSIHAANSATKIPIAVIPNVQDHPITPWHSVMTCGLDGILRPMTRKEVAKRSDLEPVYKPDGQLWCYREKSALYDVFTRQGAFVDHTYPCGLLIQLFANCPTTIPPVVLRGLDGTTDRQAFLAKGREMGQIMQWKFGELLEV…
gi_440802222_gb_ELR23154.1_hypothetical_protein_ACA1_342880_[Acanthamoeba_castellanii_str._Neff]_EOS	MEKDMEYVYRTLDMDQGKQLEAKINKLVKSLLMYNLNIKITGFFPIVREEWPYTLDILDWKGIDKPQFLGELCGLGALEMTNKAKAWWGGKMEMMCQVDRDDYNDELEWQGDILHFTYMPQHIEVDKVSFSIHSNGLLQGKGMENVHLKAYLKKVMAEKKKRQEELTATVKTSAQ
gi_440802223_gb_ELR23155.1_hypothetical_protein_ACA1_342890_[Acanthamoeba_castellanii_str._Neff]_EOS	MNREVDVTAPSWQVWSTIPGGYVAYSALLYDKFRMRTQQVVTPGMLFTMLGIDDTTSASLTTFYPNIPHKQDSEWIFPEFRVGMPDIARAGQKKTTINQLGA
gi_440802224_gb_ELR23156.1_hypothetical_protein_ACA1_342900_[Acanthamoeba_castellanii_str._Neff]_EOS	MGKTCLVGVIDTRIRDHPNLKDKVVIHRDYVGNNIVDHTKWNPHSMHNAVDNGVLVVAVVGNKGDCNLATEELALSKSPPALMT
gi_440802258_gb_ELR23187.1_hypothetical_protein_ACA1_067710_[Acanthamoeba_castellanii_str._Neff]_EOS	MEEVYGELIEVEVKQLAGSGHCAFYVMEWRSRPRGGITRNGTMFTKARRCWVYDPYSLDWEEHVQAGITDICVDSYDDV
gi_440802260_gb_ELR23189.1_hypothetical_protein_ACA1_067730_[Acanthamoeba_castellanii_str._Neff]_EOS	MFYDYDMQSHTIAMLRKLMVLPTSGDAATALRDRACAAVKQAIRRIAPAVYTVEMRTETFTPQTPHGMTANVANWHFNLNHQRYYDWINADPTGPRQDHRDQARTPRLDQLTPSKGWELEEAKEGWRLMWRPRVEPWIEQFRRICDQMIAAVARLNGALAQDGYFYGENPSVSIDRNTTIEALEMALQSHIGREWFYDKKEVRLVYKYN
gi_440802316_gb_ELR23245.1_hypothetical_protein_ACA1_068290_[Acanthamoeba_castellanii_str._Neff]_EOS	MQGVFVRDALYGVGDNTTAKQLRKAFDAQAFAWFAGTYHNFLAIYSSSSRHLERRAAAHIDNLRNRRSQPGWRELYIEHKRLLQDRAWQLDRLMLAIDADGRRALDVARSPDQAEGSPMARVVKDALRRASVAGPTLYSRL
gi_440802317_gb_ELR23246.1_hypothetical_protein_ACA1_068300_[Acanthamoeba_castellanii_str._Neff]_EOS	MKQVRFVVLDLVVDEDEQGLALESMQAFRDSTVRCLRELAHYIAATHDSTPSSSAYFLSLIVATSRDEPAQALLKPQKFKLAVCRQAIEALAKLKLSARPDDALELASHYMQQLKKTPKALRALEVKISYITRGCPAVSQRFEEVLKVRAYLNWTSWTIEDLHHSEEGVVRTNNELAELCAHRGVRYAQDVQVLGNAAPDHGDALVSFKREGQLRSLKR
gi_440802318_gb_ELR23247.1_hypothetical_protein_ACA1_068310_[Acanthamoeba_castellanii_str._Neff]_EOS	MMHLCHHKKAPLGKAEVIQTYALGDSVFRARTEDHAQLLSGGTLLMVVKRVELQTLSESLLYGEPSIVTPSSDAELEWETIKVNSQQFVALWRLLLTKNQGLLLKARGYPHAMSPLLSLFILLPNQLSADPSFLLRSVMTREQYLPPPARTLSQAESVQQKMLTEMDQHLNKVAVCDYNPLDHTSQFHEFVGRLVLANRDDAPTAPERKGQPFKPTAGPSSTRFTNRKTTTTNLVRIGDVALKSSAKSSSSARRHMTLL
gi_440802605_gb_ELR23534.1_hypothetical_protein_ACA1_071560_[Acanthamoeba_castellanii_str._Neff]_EOS	MKKNDPLDQVPLYIDPLNYYYHEPRRQAEHRYCELKMILWLVMVEVVDTMEKKGALFECGCRSFQAPREQQRRRKARGKAKGAAKARSRLLTASFHATDQGGRVGDLFMNIFNRGM
gi_440802760_gb_ELR23689.1_hypothetical_protein_ACA1_073330_[Acanthamoeba_castellanii_str._Neff]_EOS	MWSDVTALEDRLQDFSVRFEALELKMATQEEEIVSLKKAGAAQAETIVSLEKAGTTQAGEIVSLNKTVRTLKRKVATQAGQIEAQSERQGTVEELVRQNSAAAKATTAISQKLEKVVKASSSTTSMRTRSKRKRDQEEEKEKKQASSEDEEEGGED
gi_440802780_gb_ELR23709.1_hypothetical_protein_ACA1_073530_[Acanthamoeba_castellanii_str._Neff]_EOS	MKLTRLHSLLIFLLLGFLLGCSCANVVRQEGNFLTGLLRSGVYGEFASSPNDSILFQQLAASNITTWPPQRKLLSVGRYGSSTALFWGGDTLALRQPALITLLHEEDQVKGIYVNVTLAKDECGLWQLAANKLDSKLYAFTQVHPATGGLKLLATYKHDLPASGCWGINGRVAINPYTQEMLLMASANSNLWETWRISLRAPGTPFYNQKIEQSMIAPVLSRDLKTIYTVGQVNSTLVFQAIDATKGVVIQRKHIPVFWTVQRNVAALDEESGIYVVSAKFGGPPHLLFFDVNTMDLQASPFGSYRSYDYVWDLLFVPVN
gi_440802783_gb_ELR23712.1_hypothetical_protein_ACA1_073560_[Acanthamoeba_castellanii_str._Neff]_EOS	MWQTGAPPMIRELNQRIKAQKKHAQEKADKVVAGVNFQHCSLMSSAAYPTGPLMYANNDCTDESGDFAHNNNNKNQFSMPANF
gi_440802785_gb_ELR23714.1_hypothetical_protein_ACA1_073580_[Acanthamoeba_castellanii_str._Neff]_EOS	MVQQCGGAVERRCDGQELGDSWTAVLLKLSEGSKKTVVDVVAVLGKKLLPYPCQPSVNLLVFGTSVTMKLLLQVTDQLCL
gi_440802795_gb_ELR23724.1_EGFlike_domain_containing_protein_[Acanthamoeba_castellanii_str._Neff]_EOS	MTSQELNHLGRLSLVGWLLVASLAFSGANYFAVGPTGSNYPGWQPYTWNSVTSATFIQEYNTNSGIISCCFDVKWAGQSVVPYSTNGNPWCSTQYPSSNVVSLGTPVSWYMQINSGSVWPVSTNFGCSGGLSFFVRTGSPPSACNAYNCVHGTCVPQSGGTQQCQCSKGWYGSNCDMIVPPFNSSYFFVQFTWQNFRQGEFFYMAIDSDRNPDDCRWFIRGYPEDQSDGSSIGLSSFNAAPYEISFGTTEAVTYASMGVWMVTRKLTSGSVATCRLKFIMAPDTKGCLAQSGFLPICYLGNGAPLYFQLQQL
gi_440802835_gb_ELR23761.1_hypothetical_protein_ACA1_196530_[Acanthamoeba_castellanii_str._Neff]_EOS	MVITRRTTSRRSRQRPRRTRRARSARPRRPKRSRTRRPATKTTLVEDVLAGGTQFTILLLPQESC
gi_440802871_gb_ELR23793.1_GTPase,_putative_[Acanthamoeba_castellanii_str._Neff]_EOS	MGSVCHLDGDVDTNKPAVRTSTSVLPPPSTPLGVAIARKVGWKWPTFWGARRSPARDGHCSATRTVLIRRDELQGLVLLLVVLCDITIATATVSPDISLVVVGNPGVGKSFLCNIFLQENAFNHAWQVGACTKNAEFRTAVLSGDSGETPQVVHVHNVPGLIEHDPARMAANKQAIGQAFAQPGEHIIMYVFAPGRGGRLEASDFAAYEALRNAYNFQTTSVVFVFNLMPAYDDEIVGMAMRLIDWPANKPFNHVFIDHDPELASGSRPFDFKSNKAAAMRNRLLQAMDLAIPYRHEKIKEIELARDRVVQLEGVITSMEQKIAEAKQQVEDFGRQIGEANGQIAEGQRRHAEMVQYVETLRQEAQRARHDLEQERKKRKKRSWLSKLGDIVGVVMQRA…
gi_440802879_gb_ELR23801.1_hypothetical_protein_ACA1_023140_[Acanthamoeba_castellanii_str._Neff]_EOS	MIRETGGTYSNVATIDADITSKGQAGGLATLDGTSKVTAAQLPDPTASLQGAMIEATSARQMVIGRGAASQIFGDGVTYSSARSGSSDVRRGGRQESSWLSLSRSSSDVPEERASKQDFSSAGLPCFHNHRQCSTSRHG
gi_440802913_gb_ELR23830.1_major_capsid_protein,_partial_[Acanthamoeba_castellanii_str._Neff]_EOS	MPVSGALTQLAAQGPQNRYLTVDPQITFFKGTYKRHSMFSMVEVENTFSGATGAGRKLTATIARSGDLVAQCYFYTELGHIKYASDMVNDGFVNNSAYYTNSVGHAMIETVGIDIGGNTFDEHTGEFLEIWERLTSSSGKRLGQMVGYAETTGQLIEYGFQTQHLYYHEAKLTVRTRALDKLIVRSGEANNPATLAMPGEISNMLILVNYIFLDTLERRMFAQQMHEYLIDQVQFTGAEPHTGSTSQAIRLQFNHPVKEIFG
gi_440802914_gb_ELR23831.1_hypothetical_protein_ACA1_335680,_partial_[Acanthamoeba_castellanii_str._Neff]_EOS	MWAVKSLEGERPQLGTNLFTDVRAAKAKLLSANSSAAQLRSFADPRAAAAWLLGTSPLSLQQKQKQKEAHDVIDIWRSPLFEAGPDKGDPLAVIVEGSVSYVGGYEAWFEGEKTMASTLKLPRPTADRAALYGCYEALRKCVIDHKTGSPGGRQVMLCTDSPVVYAAVTGKPMSERGEMPSNCTVLARRLRELCEELPVTLLLATSFA
gi_440803125_gb_ELR24037.1_hypothetical_protein_ACA1_144280_[Acanthamoeba_castellanii_str._Neff]_EOS	MAYQQPHTPGGYPPAAGYPGAVGAPGGGYPGAPGAGYGAPGGGYPGAPGGYPGGGYPPAAGGYPPGAAYPPPPATLRATPLPLAASASRRPPTARRAMAPPLHRARLARIRTRPRRSSTRRSTSSRRRPTRPSTRPRRRPTSTAPAHQPPLPPTALPPGWGWASPPTAPTPLALPTVPLAMARPTTRPALAPPVATLALDPRTAPPVPSPLMARRPPSRRPRPPSPRDPWAARPLPTAAPLSASPPTAPLVPTAPLPMAPRLLTARPRSAPAPRPLAVPLTALNGREVNTIYFLSSSPTHLRV
gi_440803200_gb_ELR24109.1_hypothetical_protein_ACA1_153080_[Acanthamoeba_castellanii_str._Neff]_EOS	MGDKKHKKKDEEEDSSSSESEGSEEEDSSSSSGEEEDSGSSSSDSSDGSENGSDEGEEEEAKPEEQPAKPEEQPAKREEQAEPAPKAAEKEEEDDDDSDDESSSSEEESDDGDKEEAEKKEPAPVVAAAPAVEVKEQARPMAAEAEKEVVAEKKEEEEKESDDDDEESDDEDDSDEGSSSSEEGSSEEESEKAAPAVEANKPAKAAEANGTAKKAESSGSSDTSSSSDDDDDDDDGDESSSDEEDGSDDDSDDDDSTSSEETSEEEQANKKVADKKESAEKPKKAAKATKKKEADDGGDKENGKGSKKPKAATKKEAESDGSSSSDGEGGDDDKKSKKSQNKEKEAGKGCCIMM
gi_440803321_gb_ELR24228.1_hypothetical_protein_ACA1_272390,_partial_[Acanthamoeba_castellanii_str._Neff]_EOS	MSHMGEDEVAVTQGSADGVHGAGTLVEDVHTANGPYTEVCETMCETVVKFSVPVV
gi_440803322_gb_ELR24229.1_hypothetical_protein_ACA1_272500,_partial_[Acanthamoeba_castellanii_str._Neff]_EOS	MATATATATGRVGSRARATVMVRRWARLRLTAGVRARGLAALALEAGNLQ
gi_440803469_gb_ELR24371.1_hypothetical_protein_ACA1_166120_[Acanthamoeba_castellanii_str._Neff]_EOS	MASQLPLTARKSLKDAEPQNAEAIKKLEAATGTTGWTFEADGAAIHEALKNDGNLVGRVINQTLTGLVDNIIKLCKKDDMYKEAFVEKITAKKIKFVVTSEGPAYYPGETSFPEGVLLVTIHQEKPWVNVNQTGNKIESQL
gi_440803519_gb_ELR24414.1_hypothetical_protein_ACA1_056560_[Acanthamoeba_castellanii_str._Neff]_EOS	MQHNLCNAYWFGVGGCTITSVALGIHTGYMNIMDNLPKHDQHMAYGFFSHVVGVVLGASLGATIGCCILSTTYWFGFGGFAITGAMLGTRYGYMDAMDGLPKHARQEPSPTAEETSRRGGRARVGLGGPRQ
gi_440803574_gb_ELR24464.1_hypothetical_protein_ACA1_345890_[Acanthamoeba_castellanii_str._Neff]_EOS	MHTRLMAVARERCKWATVKKQVHIEEDSNEERFIFDFIITLIITINMLGAWLMWNDHIEEVHVEVPVKEVTVEEGTFLFCQGQAAMWTVLFATSAVLLHQDFNTFTSLGLLTLVAKD
gi_440803609_gb_ELR24496.1_hypothetical_protein_ACA1_322330_[Acanthamoeba_castellanii_str._Neff]_EOS	MAKHLSTGQPITFVLENLLLLFNALTNVSIINGDEMDVYRMCIGDAPERIVVTHVTFHQCTVCPYLDLVELLVMQAAEVL
gi_440803610_gb_ELR24497.1_autophagy_protein,_putative_[Acanthamoeba_castellanii_str._Neff]_EOS	MLILDDFQGSCLAEMIFRSDILTIACTREWIAVVLVDEVYLYDFNVLATPLYRALTFHNPTGAIAINTDRIMGHVHVRAGGGETSWRAHDEPIARIALGHVGFFLLATVSARGTILRLWTTDGYRIAEFDCGSPTYLTISPDCEWVRATYEHGDVHVFRVSDGTTEGATSFATAHDLTSARCTFGPDRTDTVIAILPASHERVLLRFDELFGGECLMESRQPLEPDRAMRPALTNLP
gi_440803752_gb_ELR24635.1_hypothetical_protein_ACA1_172200_[Acanthamoeba_castellanii_str._Neff]_EOS	MSRVFFIQLVAVIVALLFAFAVFADAQATPTPSASASALPSPVASASPSRSPKASVAPSSASSLNGFLLEALSFLF
gi_440803779_gb_ELR24662.1_hypothetical_protein_ACA1_172890_[Acanthamoeba_castellanii_str._Neff]_EOS	MKFSAALLLLACLCFTATVLASDDLDKRGDGTVVVPQTVVAAPAVQTAQLTPPAQTLQVPQKQVIVAATSSASSLAPFHLAW
gi_440803834_gb_ELR24717.1_HEAT_repeat_domain_containing_protein_[Acanthamoeba_castellanii_str._Neff]_EOS	MDHALAPARQEHVKRLVVQACCEGGREPATLREIRERYWQRVKKKKSKINKSAAAAVEEEASVELEELFRWTFIEDGPHAGLAFLDRHPSYTTNDRAKEDAEAERAFVKAAEVLVVVWRHHLLDRALLSSTAKETLLAFFQRVWPRALAACRRLNNAAATASPARRRTSVRVAVLLLTASAVLISHLARDDFVGLDNSSTFWEELEHRVLDHHDQDVVSAGFQVLMRAQDLARGLGLELSATRLKLLLSLLRHGDEGMRSRAIVRCYSEGCYDRAMQGPINEELDFILSGHELDNGHFDMWVALMARFEHEASPKLRHQIYRTLVDLTEAFNLGEGADTAAMNLILMGLQDEDSDVATMARELLTEASETAQLDSLISANLPRLVELLVNQLTMRRAEV…
gi_440803886_gb_ELR24769.1_hypothetical_protein_ACA1_174290_[Acanthamoeba_castellanii_str._Neff]_EOS	MGEMPEEKLQEFINQVSSVKIMGSHGSTLQIKDNEKVIMKYKLTENCMAVVAKVAERKVTVAVTKVTKMKEKKEAVTNRSRVKRKRKDNINKEMARPRKKRLSPTSMVMCKAARMLAGMSVGMSALHQAAQDMMANLFNMKLWQSNEEGLWELPLNNALFQQKGLLDTVILHLATSNADWSEDSELSKSLFIVIDS
gi_440803964_gb_ELR24847.1_hypothetical_protein_ACA1_175210_[Acanthamoeba_castellanii_str._Neff]_EOS	MNGRYYDDDAGGGRFIPWCDALLVLPACYTAHWRDSDYDVDDEARFATGVCCAAAVLERWKVCPSVCWCGGASRAWCASCRGIATLLTDFRHGALTACAVLALGPAGLDAASMVMSAIRSDSYWFSGCAPPSKVEEGVQLNACSDAHHDA
gi_440804014_gb_ELR24897.1_hypothetical_protein_ACA1_175730_[Acanthamoeba_castellanii_str._Neff]_EOS	MPSTSAERQRSRTMSESQRKAAAAITATCAGPCVGEVLKDRRTGYFYFISPFWVCVAQVVTVKTKVHHSLIPWNKKTSTLSRAHPPYKIRRVKSQEPKV
gi_440804173_gb_ELR25050.1_hypothetical_protein_ACA1_287500,_partial_[Acanthamoeba_castellanii_str._Neff]_EOS	ELICPQQAHHTLTFLAGVVVGGALVLIPCWCCLVPVALAVHQVCAALVSTGESHVGVLGAHG
gi_440804531_gb_ELR25408.1_hypothetical_protein_ACA1_293590_[Acanthamoeba_castellanii_str._Neff]_EOS	MARSLGRDEAVGLTKVTGCVVSMLSGNHVALATRAPSTPSQSTGGELGQRRGAALRSTGSSASVASGVVVVVVNFS
gi_440804545_gb_ELR25422.1_hypothetical_protein_ACA1_293930_[Acanthamoeba_castellanii_str._Neff]_EOS	MVGVASATATVNVFVVHLYAASTAAAPSAGATRLVNRALAAGEVSTTTTTRPPAWWQPQAQVNLRPRRRWRSTAHAQVSVTQPLTYSAAAAPWMVVIVDEGDFCAVTLRAGAGGSFALDPASSYTNQ
gi_440804550_gb_ELR25427.1_hypothetical_protein_ACA1_294810,_partial_[Acanthamoeba_castellanii_str._Neff]_EOS	MGGGGGGGGWRLWVARAQEGVGVLGVLGVDPEEVVARKTGWYHQALKLGGRGAATEIKEKQQLHFRLLERKPEFEVL
gi_440804586_gb_ELR25463.1_hypothetical_protein_ACA1_295490_[Acanthamoeba_castellanii_str._Neff]_EOS	MNISKGCCFAHFHSAEDLAQLYNSLPLVIEGQEITIKPINRARGEAARLNAEGEEERPGNHPRP
gi_440804587_gb_ELR25464.1_hypothetical_protein_ACA1_295500_[Acanthamoeba_castellanii_str._Neff]_EOS	MQERYAEQKELGQAHAAMVKHFSADHARREEAEDNEVKHVVIVKNVEAKRWGEICGRLGAIAEFNKESSYYDDVSELLVIVVANESCRAEFAYSGYLTSLGKLIREITEDQVVQSVKDLAIPLLDARKSNNRAWMVVELFSEEDLDRYIATPTILNGVKWYKAQSYQSYGSLSH
gi_440804591_gb_ELR25468.1_hypothetical_protein_ACA1_295540_[Acanthamoeba_castellanii_str._Neff]_EOS	MGACESCEVDQHHHGHHHGTDTTTAATITRLCTTDTTATMITTDTMATISTMATTMTTVTTTTAIITTKKPSLSTMPIGQSIEFRIAE
gi_440804608_gb_ELR25485.1_hypothetical_protein_ACA1_295720,_partial_[Acanthamoeba_castellanii_str._Neff]_EOS	MMMMKTTTTTTMKKMMKMTMVKMMTKMKMKMKMVEGGGGGGRGWRRC
gi_440804831_gb_ELR25697.1_hypothetical_protein_ACA1_085260_[Acanthamoeba_castellanii_str._Neff]_EOS	MAVVHQHCRQVEKDKVEDRGKCKVEMTPKESDKGSEVEALGIQEEEEAEVEGIVEEQEEEWETKALAKTPTN

## Sheet: Acas_clk_vs_Acas_draft
Protein id	Sequence
gi_440789491_gb_ELR10800.1_hypothetical_protein_ACA1_108580_[Acanthamoeba_castellanii_str._Neff]_EOS	MMSVSPVLCRLLLVLLFVGALHAQTRPDFLDFTSWMMVDASPSLSVLDVHYVPHGANEPLFLSLALDGEHRRSATLDHTKQLTDIVDSAESISVSFNRTVCTTECWRGSSCPRNPDKDCAVSTLPGR
gi_440789516_gb_ELR10825.1_hypothetical_protein_ACA1_109250_[Acanthamoeba_castellanii_str._Neff]_EOS	MARKQMNKSGTKRKLSHIEEDEEQKDTPMSGFKRRHMVYNDHLKGPTEGEDGADNSAQTAARFSWEDDIDGDVRDFLEQHCVIHKAVDGQGDDVVYLRVFDDFLLQEQQQENECTDA
gi_440789558_gb_ELR10865.1_hypothetical_protein_ACA1_181180_[Acanthamoeba_castellanii_str._Neff]_EOS	MILFFAAIAVVGTVTCLFVSVVLPFAFMACLFTDGQ
gi_440789559_gb_ELR10866.1_hypothetical_protein_ACA1_181190_[Acanthamoeba_castellanii_str._Neff]_EOS	MFVVETDIINAARKAGAKYIVKLATTDSAMHVHSDIFYARSHLAVEHFLEQGDIPFTSLRPNLFHNNVVGLDLASVAKTHQFRTMAHGASVASIDPADVGRAAAALLSLDDPSPHYGQKYTLTGPENINDQSVGEVLREVLQTDVKFAGGVRDDEFPALFLAALANLKQGKGDLAHTATSPEILALAPPRSTFKDYVTHYFAKRV
gi_440789571_gb_ELR10877.1_hypothetical_protein_ACA1_144680_[Acanthamoeba_castellanii_str._Neff]_EOS	MPTDRRTASHLATIIWEFREGPSRIAQQAAASISSDPDDTFHSDINERNRQVKTFLPPQLARNELHLVALIESPLSCSFCSCRVSCVLCVVRVVFFFYLLQAAFFSLHQLRHKRF
gi_440789580_gb_ELR10886.1_phospholipase_D/transphosphatidylase_[Acanthamoeba_castellanii_str._Neff]_EOS	MIYELWARKEQEEEAEREAAYERALEKAFERLKQLKQRLKPLTGDFVTPADLRTKVVDAIKAATESIFVLVYTQIVDALLAAHDRGVRVWVIVDLSQWKKTPRMQHAMTRLTQGSISVFNSHLFVAALGSFSLSIRTEAGLMHLKVMVVDCFLVVKGSYNYTWAASEIHHEELDISCKPARANSWTEKFGELWQLSRAPA
gi_440789651_gb_ELR10955.1_hypothetical_protein_ACA1_102910_[Acanthamoeba_castellanii_str._Neff]_EOS	MWWWWCNNVDGLYRGARGAASRAAERARSARVPPAGRRGVHAALLRRVRRARQLPQEEQGPRPRHGRRPPPRRGSQRQEEQGLHHLLEASTTTTSPLIVVI
gi_440789737_gb_ELR11036.1_hypothetical_protein_ACA1_048260_[Acanthamoeba_castellanii_str._Neff]_EOS	MQQQPPPASAPTTGPRPAFARPLPPNAGSFTSSSSSSSPPASASGSPASSPLPPRPLPSLVRRQQSFSSPHSPSPSPQQLSLSSSLSTTSSTSSTTGAGPAPTRPLQTSGGSTVTRPLAPLPRAPSSDLPPRPRPAPPARRRRRRRAIIGVVDVVFVGVVNVDTAAAGGVAQAGLDDRRRQIAAAAAQSVVPARPAAAHPARRPAATLPAALGRRR
gi_440789866_gb_ELR11157.1_hypothetical_protein_ACA1_388170_[Acanthamoeba_castellanii_str._Neff]_EOS	MASAQQNETERPSGVWKGNSAPIDLAAHLKRINEAPVLVEGKRRHPGVEGEVVGLDFNPALVVAAWEALPGFQDAVGSDKEKLSVEEGNVTAMQFPDQSFDGAYLTLIDAVSHMQGDSEDMDPGFVKAKALMEMTISKGILEPPRTCSSSSDRQRRWRLLPHQPALFLLGTAW
gi_440789938_gb_ELR11229.1_hypothetical_protein_ACA1_389500,_partial_[Acanthamoeba_castellanii_str._Neff]_EOS	WAKGCAVYLSPTIVALIFFYFTVQRKTPPPTCRRSCSFSSLSSWPSPPLISSPSRPLRTTNARAAALPARAPAVRPAASLPVARSVAALLPTPAAAPISSTAAVLVSACALAAAAPVAPRLASAPTRRGRSSRSPASKSWPSRCAPPLSFDLSVHLLKIHCF
gi_440789955_gb_ELR11246.1_hypothetical_protein_ACA1_389670_[Acanthamoeba_castellanii_str._Neff]_EOS	MVDEREDLHVRPLGRSPLSRTLWVGAEPNAKRTFQGVVFLVAAPKKKQIRTKTKTNKKKEQKTERIKKQTE
gi_440789960_gb_ELR11251.1_EGFlike_domain_containing_protein_[Acanthamoeba_castellanii_str._Neff]_EOS	MTGQELDHLGRLSLVGWLLVASLAFSGANYFAVGPTGSNYPGWQPYTWNSATLATFIQEYNTNSGIISCCFDVKWAGQSVVPYSTNGNPWCSTHYPSSNVVSLGTPGSWYMQINSGSVWPVTANFGCSGGLSFFVRTGSPPSTCNAYNCVHGTCVPQSGGTQQCQCSKGWYGSNCDMIVPPFNSSYFFVQFTWQNFRQGEFFYMAIDSDRNPDDCRWFIRGYPEDQTDGSSIGLSSFNAAPYEISFGTTEAVNYASMGVWMVTRKLTSGSVATCRLKFIMAPDTKGCLAQSGFLPICYLGNGAPLYFQLHQL
gi_440790057_gb_ELR11346.1_hypothetical_protein_ACA1_191140_[Acanthamoeba_castellanii_str._Neff]_EOS	MPPQQQAYNTQPFDYAQQQQQQLQQLEAGRKRRRSPSPERSRDYDRDDRGGGRDRDRDREERGWSRDRDREDRGSRDRDRRDRKSGWDA
gi_440790063_gb_ELR11351.1_hypothetical_protein_ACA1_134070_[Acanthamoeba_castellanii_str._Neff]_EOS	MLKSACPLSDTKYNPRRNATPPTVTYILETDKRKQVTVLKDLLARSHTNWAYSMVVTTSNIMATHLAHFINTLYIHLINQPHYNRGNKHEQGQIVNTQLPKAANAIMKVKQDAKGSSDKRYLIVLDGLWPEVFATGGGQLVLIKSELLPVDVYLSGNGKGMPVQGALCCDCAIGSDVNRLEHAFHMELDTVVAYALLECHDYLALTNLADRSKVMPLAYSPRPVLAGEMYIGCDDAQVWHWLFGKKRKAYVALTQQ
gi_440790064_gb_ELR11352.1_hypothetical_protein_ACA1_134080_[Acanthamoeba_castellanii_str._Neff]_EOS	MSKVTPEAPSAQDQHLFRGFANSLNVDFTRPVDEISISRAATLAKKADQSSTPVDDAAVANGEAQATADKTYDPCISEWRSRATVLIGGTDAMLRDLLARAGVEWEIATLVTSSPSAVWRWADVTCSSCTLTAVARRRDQTPLGEVRKRHLLILDRLDTRRVLKLAVFTRLMRLREDLALDVYMTVNDAKDNDMNLAAFHTAPNIKGELSESDARDRQPDAMGTMPTANGLPYWLPKQPPPLPRIGNQGV
gi_440790065_gb_ELR11353.1_hypothetical_protein_ACA1_134090_[Acanthamoeba_castellanii_str._Neff]_EOS	MEDYRDASSHMDHDDEDAGVDNVSVAMASAHTSAEHDVDIDLEGVEDFALPEDVDHRRNRLSTPSLDLHIDLSVIEKSEDDKVRETRGLMERMSVLEDEDGTMWSASSSSSSSSISSAATEESDVFSHSGRRTRSRSHGGEQTYRDRKRPRDGAATVTATPSNSRHETEEEEEEEHSRHSHPNHRDRQRHRAPRRQDHNSAPSTGDASRHCKRARRASNPEEKRSNKQPARQRAANHRPRRNRNRRRGASPSLRAHRLDAGSHERAEERKVDLTPLDALLVGHPPTGTSWRVTRYLPDGLADQHHHHHRYHHHLEVKRVTYDAKVAVGRYIDDVEAALSSQARPDMVAAAISSALKVSAALSASLSAVLDSESADSLVRWLDVVDRMAHRLYGLLASPH…
gi_440790066_gb_ELR11354.1_hypothetical_protein_ACA1_134100_[Acanthamoeba_castellanii_str._Neff]_EOS	MFGESWRREEEKVHFFDADPTIFAAILNAMRRGHPADEVFKPVNKTTAAWERELDNWGIVAPQPTASATISHKARRTRDCARLGGSPVQAKGRQTIRGQTGDAVLRSAVDDLYAARQHLWVEEVEELQGKEQKPES
gi_440790068_gb_ELR11356.1_hypothetical_protein_ACA1_134120_[Acanthamoeba_castellanii_str._Neff]_EOS	MTDRPHVVMLSLPIAARLGNARRTASVKVAFADDKHHRDMERDHYAPIFHVLFDWVDCTTAGEWRAYDMPVHDADCESEDEPEVSVVSVATWRE
gi_440790070_gb_ELR11358.1_hypothetical_protein_ACA1_134140_[Acanthamoeba_castellanii_str._Neff]_EOS	MAEVMPWVLSAHLQFDLQLGGDAKVTKHTTLMVKPSHTWFSSYHLYGQSIEIVHQTLDAIKAFQAQGTMWITTIASFEAYSKCKNSPSTTSSWWAHNCQGTILNMIISHSSHLQKLWEAAHAAIFSFPFSQGAARLLHMSESLIAEAWVDPLCNSAMFHWLNDPGNLTLFGHFLLEQVTLSSRITDTTEQKQDAKQLAQALMLWASMSNIVATNASVVKRLINTCFHILLKYNRSGTKNDEKPHDPVITEAICIIISRCFAWLAGQTLGPDCLSTPNLKYIVSSTIDLWTSPQAIDSIVPLLSTESLQHIYTEGLKHLSKNMACRSLLKHMAVSLRGASITDPSPDWINRLCESLELTSQCFDPVGA
gi_440790071_gb_ELR11359.1_hypothetical_protein_ACA1_134150_[Acanthamoeba_castellanii_str._Neff]_EOS	MKRALADVDNDDGGDNLPDPQRETSANKKARIDVDNDDSEWCLLHVLLSNEKAITTHYLSLLPPRCLCNVLAASKPLRACFFGDDGGGLMAEVMPWVLSARLQFDLQLGGDAKVTERATLTVKPSRAWFSSYHLYGQSVEIVRQTLDAIEAFQAQGTMWIAAIASFEAYSKRKNSPSAASSWRAHDCQGTILDMIISHSSHLQKLWEAAHAAVFSFPFGQGAARLLRVSESLIAEARVDPLRNSATFHRLKRDWDTSHDIAKAYSKSNRSCSNTFTMIEASWLSLRTLASSPDSCRPSAHDLHSSSHLRAMFIRHTDTLIAATRPSAQVAGSDPGNLALFGHFLSEQVTLSSRITDTTEQKQDAEQLARALVSWASMSNIAAANASVVKRLINACFRVL…
gi_440790072_gb_ELR11360.1_hypothetical_protein_ACA1_134270_[Acanthamoeba_castellanii_str._Neff]_EOS	MQCGRTGSLLVLLSLLAGVLFVASSASSFAIDNIRDLKGLNATSPDAENWCIGANGIVLCGSLRVAGAIDYLAWNGMQFINAADHGRELQYAISNQYGECYNPTEAGSMNDGAGPTTSSVLLGANTNGNIYRTVSKPAFWIAPGQRDPNGGCIGVNPTVVSRFITSKQVNIGAYGQWNAIQYLLSSYVPEPQSFIQYEAPTGYMPPSFNTFFIINLDSGQLMRVGPNTAETTEPVIISTADGTHAMGAYLARAPQSTYAHYARFYFAGYTAKWSVVYRQWGAGVGTLSFQSIICVGSLAEVQGCMVNVARQSGYIHCTHPGC
gi_440790074_gb_ELR11362.1_hypothetical_protein_ACA1_134290_[Acanthamoeba_castellanii_str._Neff]_EOS	MQFINAADHGRELQYAISNQYGECYNLTEAGSMNDGAGPTTSSVLLGANTNGNIYRTVSKPVNIGAYGQWNAIQYLLSSYVPEVGNRQPE
gi_440790148_gb_ELR11434.1_hypothetical_protein_ACA1_121310_[Acanthamoeba_castellanii_str._Neff]_EOS	MNNNNNNNNNNNNNNNNNNNNNNNNNNNNNNNNNNNNNNNNNNNNNNNNNNNNNNNNNNNNNNNNNNNNNNNNNNNNKLQQ
gi_440790149_gb_ELR11435.1_hypothetical_protein_ACA1_121320_[Acanthamoeba_castellanii_str._Neff]_EOS	MASQLPLTARKSLKDAEPLHAAVIKKLEDATGTTGWTFEADGAAIHEALKNDGNLVGRVINQTLTGLVDNIIKLCKKDEMYKEAFVEKITAKKIKFVVTSEGTAYCPGETSFPEGVLLVTIHKEKPWVNVNQTGNKIESQL
gi_440790150_gb_ELR11436.1_hypothetical_protein_ACA1_121430_[Acanthamoeba_castellanii_str._Neff]_EOS	MESFYGNHSLAVTLSNTSGPYSSENRAPPVDIRVHAVLDVEWHPDEGNQEEIFPVLVCRHLSTHPFMGNASHVKKDDRIKFKPPESSNLVMLPMPHDPDFDPVAHIQRLDTSTTHVYLGAWRYEDKVKSPWWEGGQKMFSFREYMDWYMKKMEMRDLRDQMVWTGF
gi_440790151_gb_ELR11437.1_hypothetical_protein_ACA1_121440_[Acanthamoeba_castellanii_str._Neff]_EOS	MPEFNPVHTSSSGSLFGDVRTEYAKICKRLLVGRHHRKDAREVHAPKRTEPDLLERKIYGGKYTVKQYDYGNVIRKVINDQRKEEEGRKKLRLGAPMALEEYYSPYIETGFSLVDGDKKLKDLRAALCKLDGLGFRRSLHQIAFHEAFIAACIAQIYGKDFLRHLVRITQENGFSDLRSEIGVVCPRRWGKTTAVSMFAAAFMWTQPDAEICIYSVARRASAMLLLKVLQMVKKLSGDDESIIVTMNQEELRIKTINGGTAVCRSYPGLPKGLMV
gi_440790152_gb_ELR11438.1_hypothetical_protein_ACA1_121450_[Acanthamoeba_castellanii_str._Neff]_EOS	MIALLSIIAHAMVVVFSIIEYVFLEIVDVKLIIVVSSGVLAGFFALTVILAPFALIPSLNKSTAPLMLKTFLVSLVIFINWAMFMVCIIHWRSHYQVNSPMECLMDTSPPLDILQPNSTTNIVSMSSSTMTGTNGMGSGNKQLPLNMMHTQCYSQFMAIFLLQATIGSAVQMFIVAMYTSSCVTRRMDYAPVKYSMYPKEQYQFMNNSDLSNNMEMTEIGRMGNSGTSKQQ
gi_440790153_gb_ELR11439.1_hypothetical_protein_ACA1_121470_[Acanthamoeba_castellanii_str._Neff]_EOS	MKERHDGVPPSECMAHIEQAHLSVSKVISLLAAEFMHRKGGNGVDTGKVDSAIGHISAFTMKDVHENGGEVLLWSTLVNLSLYVWAYAAIQSGVLLIGFDVDVAQSHNIVTKYADRLGVVDRDAITTPGQTSWRSLEVTDKTNAVFIGENDYNYNPFAFALNEIVGLIFSGSTSHSLSKASTIKTVIIATLMPGHILRRTFMETCKKLVIKMVSLAHNVFLTGTRSTKRVDAISEEGKYSILGYIGVWGYMKVDEHVIQGIESQTKTDREKARVTGPRG
gi_440790154_gb_ELR11440.1_hypothetical_protein_ACA1_121480_[Acanthamoeba_castellanii_str._Neff]_EOS	MTADELPDMTGLLPTTSVWRNIKRPGSDMDIVATLTHLFMCKTQPHKCQIRNTSSIICRKIYKSRVVSALVRDIRMRLRTDHLFISQTHDTNLTTWIGENQKLVYCAMKEFYVHQLSHCHPLRDVLMEYTPHEQSEHERHSRSTMDAVRDVISRSPDASSALARIEAVCVNACKLAHTHITKLSKGTFEDVFSSTAASWVVKHDSVFVERAARKIGIVHAHSPDDAAHMEKAGLVVYDMMLQGRTKAYVRMGLFDVMGPFEGDDERARRNAGIARNLARFVTSKDPSDRGSFQLAIRMLGELGVMSREGSRELASLFESYELSSMPYNSIVDSIERMRGSCQRDLIISLVFTRTVYRKRGFGQVALTGDVALRQVEARRRLFRVMPWQETPDDVGVVRY…
gi_440790174_gb_ELR11460.1_hypothetical_protein_ACA1_121790_[Acanthamoeba_castellanii_str._Neff]_EOS	MSQAITAAINGDVLEVHPGVYTFANDTIQSDMVSLTIRGAGPPEAIVFSAVQPLQLLVENVLLQNVTFMGGVEVRKNATLDNVVVNSTAHDDRVGIHVIATTLTTQSTVTVFSGTAGDSQLTGNAMQLGLGGHVVANGPLVLHTQGSNHHILFAARNRVP
gi_440790175_gb_ELR11461.1_hypothetical_protein_ACA1_121810_[Acanthamoeba_castellanii_str._Neff]_EOS	MATQLPLTARKSLKDAEPLHAAVIKKLEDATGTTGWTFEADGAAIHEALKDDGNLVGRVINQTLTGLVDNIIKLCKKDEMYKEAFVDKITAKKIKFVVTSEGTAYCPGETSFPEGVLLVTIHKEKPWVNVNQTGNKIESQL
gi_440790193_gb_ELR11479.1_hypothetical_protein_ACA1_122720_[Acanthamoeba_castellanii_str._Neff]_EOS	MLINKVFRQCVSSDDNKTRVALGLNHEWKPCDVEASDRTESELIAEGYVPAADQLPSADRSVWIFIDQESRTYAIPPPIRNMPMPRAKTYGHAPVQKGCEMRLLSLGGVPEGYANSKNLPHEIFMVARYFTRICARTRRSPTV
gi_440790194_gb_ELR11480.1_hypothetical_protein_ACA1_122730_[Acanthamoeba_castellanii_str._Neff]_EOS	MHAVSSIPLSFMQRFHDPPLEYADTITPGTVCVVYATESTHDDDHAERFVVMQIRERFRSGCPKRIIAEHPERREQNKTDWQRHYYSTSKKRWFCKAIDGLRHPIWNYHFE
gi_440790250_gb_ELR11533.1_triacylglycerol_lipase_[Acanthamoeba_castellanii_str._Neff]_EOS	MALYDVPATVSYVQHITGRPKGATISIGAFSKLPSLASAISVFVALAPVTYTAHQGSKLMSLLAAMHVDLIYKILGDGIFTPTPGMLQMLLPLECRIAPSLCDDLLGSLFGHGTPVHYNASHIDVYLEHFPAETSTQNFVHWIKNVRSGEFITYDGVPYQPQRIACPTYVFYGTQDYLADPQDVATLTAALRASGNYLGSTSLEGYAHMGS
gi_440790350_gb_ELR11633.1_hypothetical_protein_ACA1_259970_[Acanthamoeba_castellanii_str._Neff]_EOS	MLNTQLTEEAKKNSTTGASSIMEMSPDLVSAPEVDGTAQTRPAIEEQVTLPSAMATDKELLKLQNAFLTLYEAGYAPKLQDILMHTFT
gi_440790449_gb_ELR11732.1_hypothetical_protein_ACA1_261520_[Acanthamoeba_castellanii_str._Neff]_EOS	MQRSILAVLFLGLLAADGTVVVGTTATTASKDTTIVGSTAAQLGVISQPVLDDSIDRLVPAK
gi_440790515_gb_ELR11797.1_hypothetical_protein_ACA1_362840_[Acanthamoeba_castellanii_str._Neff]_EOS	MEYRWAKLPFFMSKWITMSVAQFEGTMGNMEASAQQTWAITMALTCHLPGIKDDAMCKSGNIKGNAAKELASNPEVSEFWSDIKDMDQLVNLINAGLFMHLTAESPPGYMVLAPDPSVYRHLKQQHYLSRQDGDTREHLIQFLQHFFIMADLTFIDLSKTEPIMDASGRAIRFKINSWDLARHKVTGWVPVSVFGNRSTFEVL
gi_440790516_gb_ELR11798.1_hypothetical_protein_ACA1_362850_[Acanthamoeba_castellanii_str._Neff]_EOS	MTEPIAIKLYRAICTLSLRFSAFSIATCVGLASYHILGLAFVLRFMGGMTSLHTILGTMFQVLFWSWENGDLTCDINNMMVAIICATDPSSYYCLNRNEVEYMFTIPLS
gi_440790523_gb_ELR11805.1_hypothetical_protein_ACA1_362930_[Acanthamoeba_castellanii_str._Neff]_EOS	MNVTHLDDEAHNLAVLGWRVRSLWDSPPTGTFRVECGKRTWRRDAHRWVDEKDAVATWDDDFCPHALAMMVSPDFCVCVDGRTLVQWTDTYAHRLSRSISKVLAECLEDRSGVRARVVARLLRDCEHKIEHSAAARGRPDLRADGRALSALCDTLESLLTLIDGHTVGMPYWLTLLVRAPKGQNCTSTPRDAFALARSTYNARTVDRLLRATVGEKGGTVHIGSLAIRFDYVTGTWRFAPRHLFDRGTKALDVRRTGTDGRGHPGGRPPQSIFYVPAFCTLVTAILEHGPSVDGHQILALQDAIRAIEDDHDPTAPCLASLGTAKTLLEVLERTEWVRLEVINPAIQKVATEAVSRARLIPNYRTLASSTTLREWPKRFISIGPGKW
gi_440790524_gb_ELR11806.1_hypothetical_protein_ACA1_362940_[Acanthamoeba_castellanii_str._Neff]_EOS	MNKREDEKAVMCLCYQLEHIADNYPPLADDLKRAVSKLIKGWHAREAYERFNNKIDARTENSLIEDAEDMCDDLWAPSDLQSTIKYLPAEVETRPEWARNMEVLCFIDDHDQEEEHPCANGEDGGGGNGGKGEDDTKSRAGWKYEIPRSLAACILVRSLQRERMNAESMLQRHIHRASERMALAYSKAIIPLLAYCDIAHPA
gi_440790527_gb_ELR11809.1_hypothetical_protein_ACA1_362970_[Acanthamoeba_castellanii_str._Neff]_EOS	MAAYMQASQTLAVCGSSVGDNINHSDESDKDESDDNDTSDRIGSSSSSDEGEEEGDTHDTLGLATVNHFHPFIERYQRMCDLIERYGQGRTIKDVGPWDLSGLIRLTPKDRIQPGQAARRHPQYTVEAEDLAFLDLMLMAERSVTQAFALEVYATRHDIPFMTVLKDTPRLYRQYCEYLANCIYHHHLACREEAASCLRAPHTHPLTTASTSNYDHKDEEEGEGGCFYTH
gi_440790530_gb_ELR11812.1_hypothetical_protein_ACA1_363100_[Acanthamoeba_castellanii_str._Neff]_EOS	MTGLDLKFGAVIAVALLCVFVGLGAAGAAPGPGPAFSKRTEMPLKYQYTWKLYSLNVSGYCNIDYSDPVNRPLKCGAATANTTFALTGTDPSIVSQDWVQTPSIPAILNPLRSTSGWFSMLKVEGTGSGDSTQYYYSGQPIKLLDARLSPTTYARVNPATGYVVFDSTDPATTGSGPTIFRIDAVQQP
gi_440790531_gb_ELR11813.1_hypothetical_protein_ACA1_363110_[Acanthamoeba_castellanii_str._Neff]_EOS	MRPTPTIIVGRKNDHVESFLAATLVAADKDRTRFSIVLTPDLNEASALVDQLAYHATIPMYHWETTQLVVIGEHYLPSSTYQHLETRFKNVVCVCSRDNVERLAVQHRPRNTRLVPTNSVLELASLGWRKAIIDEIVGRLESLDCDFPNADMKDFYYGIVDNDHERTFHRFYAVLMGQIDIAAVKKRGRQIRDFHFPLVDARVREAKLVRIVLPGSTWRPLLPRIDDFAASRGGDKSSSCGSSGAPREDHYDHQQEEPTEILMGCCYTPGLDTVCALADKSLSGVGLVVTFWPLFNRTIVTVCCRPESRIDAYRLIRHLFDHVPGTAFRGSPYYSEANVPSLCFPWTDQYIADAGWTVASPSTT
gi_440790532_gb_ELR11814.1_iridovirus_major_capsid_protein_[Acanthamoeba_castellanii_str._Neff]_EOS	MTDHILSSASHHYNNVINDSAVSLVDMLRSSSSSAGAVPGAAAAAQGGGDKVAKILSEGYKSNLFRLRFCKVGDFMMSSHNQAFNEGEVAFGGTATCTLKRLGHMIYHTYLVIDLPGIKAARRAAGAGTGDCSLDYPSEYPVEGEILKRADEKAFARYAAERTGKAATARAGKKIYNAEAYGSNKGVGDAATSFDPVEQSILGFDRSFEQSRPVDKKSSSRSPEKRVRGWVRWCNAIGQYLPEMTTMIVEDKNWNSLINLWLYGWEEVAGYAGKELNEHIGKRENWKQLVLDSADRQRLYTPLPFFYTLCAGCVFPYGQMNKHNASSVVKIEVKFAALNRCIVTSGHDIVPVKADGHRLTAKDLAAHLRVTYVHLNENDARTFTNGNQILVITRVQHNI…
gi_440790534_gb_ELR11816.1_hypothetical_protein_ACA1_363140_[Acanthamoeba_castellanii_str._Neff]_EOS	MSAVPARPYKDDFIDTPARWPELTNTPDMAHTKRLAFASWVMATYLPICDDIMEANNAPAWAFA
gi_440790535_gb_ELR11817.1_hypothetical_protein_ACA1_363150_[Acanthamoeba_castellanii_str._Neff]_EOS	MNQNDKQRQPTKFNETVRQRALGHLRGKNYHVEVEEGINWTVTPEA
gi_440790536_gb_ELR11818.1_hypothetical_protein_ACA1_363170_[Acanthamoeba_castellanii_str._Neff]_EOS	MYQCERLDGCQTSEQRHSRLISTEITNLNGAFGTPDQKEDTPRKTFLSNYREVRHISEFKETFDAGKFRLPVSMLHNHAR
gi_440790539_gb_ELR11821.1_hypothetical_protein_ACA1_363200_[Acanthamoeba_castellanii_str._Neff]_EOS	MDPFSLDDQFDQQQQHEWQENDCQDHYFQILETDGNTYSEVALFYLGDGSAGAPVQFVHGVRIEYNPAAKKDGGLCYRPIQRNEAKVPRDLAPYGRVLSDFLAGLSQWPHADMAGTSKAKKAKNNNNKRRKKKAFDGPGVQDIEAMMLPVNWNDVPTAVAWLADMLYMPEAWRDRRLRTATVSACDLTDALAQLWAYVLANTAQPIFAKPSRADKRQRQKKHGRPVLDAARTWQEECAKNKPLTAERTARLVHALRVLGVPDAEDLAVASPAFLCAAGAEAALAGAVLDKYHVEPFNGPLRTSIPVDVFQAWSVAMQDPAATTSHQRGLLYFTAFTNGVPVTAEDEADIERMAARLTAIVLQEHIDE
gi_440790542_gb_ELR11824.1_hypothetical_protein_ACA1_363230_[Acanthamoeba_castellanii_str._Neff]_EOS	MRQVTHLSHDTFFEAAHNWQRLLAGSRDLLRRLSVDRREGSESQRSLAVQLLALCVRPLNKAPSWMSEPGNGLWMAVVETKDTWLKVRSRRTKGGTDEEPIDHLVLALELCNIKHLVRFACDHMLNGDAQNLDFLSSFTAEVLCRYDASLSEGHREKPWLQDVLLTFPSHLASIRRTRSLLSWT
gi_440790543_gb_ELR11825.1_hypothetical_protein_ACA1_363240_[Acanthamoeba_castellanii_str._Neff]_EOS	MNPVHPPSTTANLGVCVGCPSDTSGGNREEDLVARLRKFTTTSTEHASPDVPPVSKSPSGNLAKVDRHAIEAKSSEIAETVRQMVCRFMTDQSLVGCAATAPVLACSIETTAVEPEEVAVAKPAVVAARWSPQVAILPAVSLILGEARHLLLGHLIRAAKPVAQWTEAFVLFSRSSGISERAVPYHTVQDHVDGYAILAWDNSAAEQPTVKMLLGYLSVMDTESKPAPARRRLLIIEIDTWGPCMMTKGLAYLLKNSKRMNLDVYLLLGEDLVEMPIELYDRLYLPKRSQSPLGAYGWPVSADILGDLLDSDLVLNHGYVLLDRNNSKPCILNPWRASTPL
gi_440790544_gb_ELR11826.1_hypothetical_protein_ACA1_363250_[Acanthamoeba_castellanii_str._Neff]_EOS	MKRERDEKKEDPTIGEAKRIKKQPPPYDILDNGRIEIKFDVAFVQVGEDKEERKEKKQCTCPLPEGDSDDEFECDCGAEDSDDDDGEWDYARDKRYLEKQVTRLIKWSFEGLTPEFRNYTGASVVLECDMPSEEKCNLDKDEKEKKRISGTIAERSSVVKFMSFDKGVQSNPPDFKHTVETRAWSSR
gi_440790545_gb_ELR11827.1_endonuclease/exonuclease/phosphatase_family_protein_[Acanthamoeba_castellanii_str._Neff]_EOS	MQSTDVYHTTLRTTSLLGVAGENAKVKRRTLNINDAVGEEKVPGFEFKKRLPGILGLIREQKPDLLFLVEATQAEHINLLGFELSSMGFRVVFGEGNASPGCTANVIGFNSTRFHLTHTENIQLLSDDPQVPGDQSMPNGWGANLFVARVLLCHNSKVAVPKRELLLGVTHFPIHAASGAACTEALRLWLQIHDKQRYIVSGDLNTFHDKGGPDQIAKLRAVATVEGESSICHATGRKVLSTYFGFPHDKFKFDIDKFLDPLDYVIINPVFGMFDGPLFTDTRFIPSTSHNDDDIENASAEAPLLRYTSDHLPLFANLEVFL
gi_440790546_gb_ELR11828.1_hypothetical_protein_ACA1_363270_[Acanthamoeba_castellanii_str._Neff]_EOS	MQDLKKIRKRLRQEVDAADAPIKALEYHADDIKKEAKRRRLCLLQIAADLRKATELVESSAKTNLYVADLINGLFNRNFIGEDLALGRLFDTITQKRAIDLLRVIKKHEETTSLQQAEAPCGVDSRLYELIRGKIKDIVDVCYETTLESHPYLATNKTDHDGEFECFAGEKVYLLGSAQDGAVKAVEEWRRPDYDAFALLNWANANRDGFPAADFELATVEDKRRKAYAHDSLTLKIPAVLVFVNPLEPLTTAAGDDDGESDDESDEKDSDDDDEEKDDPEISDEAANTTTSTTV
gi_440790548_gb_ELR11830.1_hypothetical_protein_ACA1_363300_[Acanthamoeba_castellanii_str._Neff]_EOS	MNTSKVVPSPFLAAVADIAKVQPEVAVAELVNLIAEVLTLTTEQSVRQGNAAAAPSFSASHPSTILIDHDREHLLDQVLAQGKSVAGWQSAYVLVPSGKTDNRIRGHVHSIHQYVSTEDPVKTGILSVGSWMDKIVRDRSAPPPTARRLLFIEEYEYQLQATSGLAQIIANGARLNFDIIVLLGTSPAGTISHYDGAFNLRPRDNRFPTIRWCHDDRHEDPAMVALRDHGHTFVSHAHLPKWMMSFV
gi_440790550_gb_ELR11832.1_hypothetical_protein_ACA1_363320_[Acanthamoeba_castellanii_str._Neff]_EOS	MEELKATKKRLRGEHNTLMWPITQLGERFAAFTDKVKRQCRQFEEEVEVLQAALTPTLGQVEAQLEAVEAIQSLFSTVAAAKDPSAGVFYNCAEQETIISLLRQLHNSEQPYNPLPMVISQALYERIRSGIVRIVKARYENILKLDDCLSPEQAPPIPSEKMYSVPEGDGLKEEVVVDSWLRAVDKDTFAEWVNEKRALCVDAPTTGDDHKGLCEEPTVCLEGVLVYFVPLDPIEGSIKNSDGGDVKAGSTHREEIKAETHEDVFAAWDAVCATLPKGLFRVEVEGLETDP
gi_440790553_gb_ELR11835.1_hypothetical_protein_ACA1_363350_[Acanthamoeba_castellanii_str._Neff]_EOS	MPLKVDAIVKQTFDTVGQCIMDTVSIWRDKSLLVRLLEVIAPAGLAKLYIKFATSSTSRDRATTATAPLFFEDLAKVKNVALDREIVDKAIDSIKFAVNCHDACAGDVWN
gi_440790554_gb_ELR11836.1_hypothetical_protein_ACA1_363360_[Acanthamoeba_castellanii_str._Neff]_EOS	METSTPTTPTVCINFMGAPGVGKTTMAARVFSELKLRGHTAEWVGEYAKKLVYLKRFEELNNQYMVSSKQADLFDALKGCVKFIVTDGALAHGLYYNRFNPDNTSDVTKTHAAIMRRYSNHTNINILLERGDFPYETTGRYQSEAEARAMDNKLKAYLATECGLELHTFKSDMKAVSDIVTHIEQLCCCTSAHTPS
gi_440790555_gb_ELR11837.1_hypothetical_protein_ACA1_363370_[Acanthamoeba_castellanii_str._Neff]_EOS	MHAAAQADPVVDLLAAWKGLFTWAIQEATSSNRVIQEAASRIISSLGTWLSVVRKCLPAHKFTWQETLYVIGEIIVPALTSSPDGSDVRDHITTFLWLWVDDIRELSNQDDATPEEEGNRRAIWNAFFGGLHRALYANRDALLLRPNLATLGGRFTIIYCQVTGQHLSPAGMDNVWDRVIADPTPWVAPWSTDLIVELALATGTQGRDSILKKIEKIACHLSGESKEQGWEDTVPKKHHCLFLQFAAKFLRAHDENRGSH
gi_440790556_gb_ELR11838.1_hypothetical_protein_ACA1_363380_[Acanthamoeba_castellanii_str._Neff]_EOS	MTYRITAEQRNSLSEVIGPNRLLPENADAFFTLLESWCNDTHWRAETCDMVRSFIADGMGFMLQRLFRDQYGQHPEFDRVTRGQTYHRQPSLAEIEELSARMRFAVEQGGSALSILEEFKRKNPHYNSTLRPVTDLATQTHVIKDDGIILFPRHF
gi_440790557_gb_ELR11839.1_hypothetical_protein_ACA1_363390_[Acanthamoeba_castellanii_str._Neff]_EOS	MRPYKDLFKEAIDHVATSISIRAEAKVRRILTARLVGADPAQGNATAEQQQQSDLADVSILSAGGSRADGPLGQGNRRQVYKAACSSAPPPSSGTLTLSINDENALLLPSKLSSSRLSTVAFDHQNNPRLIGRYLRPEVAHWEEAFVITSQNVAFKGLLETCAPRIHTITRSRPAPATPAVSTHCEYQVHTTPGLARNIANADRLNLDVFIVLGVEAEVPMARCQGDFVKHAVGDAAHHVRLRTYYDPEDPILAKLSLSGLAVLTREQQAPGDGRLLGLLFF
gi_440790558_gb_ELR11840.1_hypothetical_protein_ACA1_363400_[Acanthamoeba_castellanii_str._Neff]_EOS	MADQRVIDLVLNHDLITWTARLRRGHQANIANDQEHHWQNYRIGGEKDSDGLYSIVNIRIAGEWYSKFLHDHEKTDDFDALVASTKSYLLYVHGAV
gi_440790559_gb_ELR11841.1_hypothetical_protein_ACA1_363410_[Acanthamoeba_castellanii_str._Neff]_EOS	MLKDEDEPEDECEEEEKEDECEEGEDESEEDDYDDDATLSEDEAEDGEKLRLDIPAEAFTQPNSADNTSTTSALFRTILKRFPFPAYYDRWASIKTTINQCWNLEPISAAKCKVETRLIRLLEQWKPRVVSDEEIRVLVYKIYVRLWEAQADGTKTLWIQAPGVRCALDQFFIHVGLPPFHWKDAQTKRRTCRCPACLSCRAESSKWRGQNYLLYQSLIDNEDLGEMIRTYQRRALIVAAFPGKKQQDIDAMCGQCDDFKRLKGFCEFVEDDLKGKIIEYVEATAALLRMRKQLSNSVTPKKKLAKLMLEKRKVTLSQANRAERLMDGESLPHTYADYREACLAVISTRQPIEDCTMTGYQKVHLVHKTKAERTKNRKENVDLRSFVRVLRQYGSVAFQ…
gi_440790569_gb_ELR11850.1_hypothetical_protein_ACA1_273110_[Acanthamoeba_castellanii_str._Neff]_EOS	MKSTHKRPRLARPQPVPSGRLQFKTPIWLVMQSALGKDSRISNKAITVLDTFALEICTRLVQKAREAAFPSKVLARSQLQEAVSTCLTGSLATRAVDQANRRSSSYGGVVPPPVEVSVDSPPARDEPLHFSPRQLERYIRAQGMTTHTEFLVRELLVLADKVMRENGGTRITPGYLHRAVHNEESINALFLFLITSTPSTSSSLPSSSSTSSTPPPSSS
gi_440790660_gb_ELR11940.1_hypothetical_protein_ACA1_399890_[Acanthamoeba_castellanii_str._Neff]_EOS	MVPSSSPRPRRRARRGTGTRHRSTTTGPVPRVGVEREVKVAEEHEELELAKAEEVVREELTKADVPIPKAQRYDLKTTSGELYNFFEFEFNLELREKVLGSPKKTLAATKGGRRPRAMLPVWQASSRWGMRMKTSSKPTAILSSTKNKKAVLDVTQKMTT
gi_440790714_gb_ELR11992.1_hypothetical_protein_ACA1_151940_[Acanthamoeba_castellanii_str._Neff]_EOS	MHTEAEVGRHEVAMGEAALHKAAMGKVAMGKAALHKAAVGEVAIXXLHKAAMGEAAVHKAAMRKAALHKAAVGKAALRKVAMLKAALHKVAMHKAALRKAALHEAALCKAAV
gi_440790717_gb_ELR11995.1_hypothetical_protein_ACA1_151980_[Acanthamoeba_castellanii_str._Neff]_EOS	MGEAAVREAAMGEAGVGEAAMGEAATAVREAAIGEAAMGETAAAVHEAALREATMREADVGEADAQGVSTRRPWGMRPSTVGEAAMQCGRGDWGRAVSKAAVHHPSLVVVRPFLYQFPHRNLGW
gi_440790752_gb_ELR12023.1_hypothetical_protein_ACA1_352950,_partial_[Acanthamoeba_castellanii_str._Neff]_EOS	MLVTLALAIGIRIYRYPWLLAGHAVKQLPLNLATLGLDLGSLGLAGSTMTVALGVLYSVALFKMRQMLNDREEDLPEAMVKEIISSVVNVAHLRRFAEELV
gi_440790828_gb_ELR12096.1_hypothetical_protein_ACA1_101570_[Acanthamoeba_castellanii_str._Neff]_EOS	MVVACLWSTGDAVVQVARRSDVCGHRWVQHALSLLKHSYNEGYERFKALFLALGARHIRDSLLDTTWKTYYDRPNEMGRAGVKSQQLVDYDVPAEQITSLPLRVLDSMERYEGPNELDIRRNFEGDWATTLQNFTKVLWNAHNNSYPVVGPSLTSEAAYTKLGDMSQYVDFGNMHNYFSGRHPGTKGWGGPSAAGYCCYGSIGFNMNVTALSSGDKPIVSSETKSSGQIPFDVQTKYELRMFAMQFIRGVERTLHYEFCDFADDPGMYGIVAVDPEDPSKLKPAYHALYNLIRLLADPGPAFTFFFPPGVERTLHYEFCDFADDPGIQAGASSARSTTSSATSLTTRAAHFIRGVERTLHYEFCDFADDPGMYGIVAVDPEDPSKPKPAYHALYNLIRL…
gi_440790830_gb_ELR12098.1_hypothetical_protein_ACA1_101690,_partial_[Acanthamoeba_castellanii_str._Neff]_EOS	SGVYANVTSADVAVRLPGGRNAFSASATVYRFNPSSGCMTATATRLTAANSSATDLVTPSLQVDDSILVLQLNPTTSSAGAVYKPAADAKLCPSDELPSTASRLASPYVKSLIFYWWPES
gi_440790957_gb_ELR12217.1_hypothetical_protein_ACA1_033650_[Acanthamoeba_castellanii_str._Neff]_EOS	MCLLLQNYFASVAEVEKNKTKLTELQTVPETQEQEEAEKNSTTGASTIMEMSQDLLSAPESLILNEM
gi_440790960_gb_ELR12220.1_hypothetical_protein_ACA1_033680_[Acanthamoeba_castellanii_str._Neff]_EOS	MTSGNFDMTDDRVTSPDRRDLLHHLSLAAMIPGIAVIVRQTTTNIDAGAGLPWKNVMGFWILGYTDFIMAINSTGTGSASYDARANASTELQSKKKRPLITAETKAKQVTGANGK
gi_440790961_gb_ELR12221.1_NAD_dependent_epimerase/dehydratase,_putative_[Acanthamoeba_castellanii_str._Neff]_EOS	MSFPRILVTGITGYITDVDIKNTQLFGLVRSEAQANALKSKVIIDSAASLDPEAARALVLGLADRKNGTGKQTYFIHTSGTSNLSDRPISGQYLEPVPRFFSDKDDIYSYEKEREAKEEYDQRTTDMAIIDTANEVGVKTYIIVAPTIFGTGTGHFNKFSIQIPVITRQAIKSGQAEVIGEGKGEWDHVHIADLVLLYELILAKVLKGEDLPCLQRGIYFAETGRHTWFELSQGVAAAGLHLGALKTDKVKSVTLEEAARWFGVLGRGVI
gi_440790972_gb_ELR12231.1_hypothetical_protein_ACA1_031130_[Acanthamoeba_castellanii_str._Neff]_EOS	MCTGNPVTLNILGYHPYLYCRALRRYIDAKTKERQKILQEVTSTFERVIPMLPHHAKHHDQRVIHSVASH
gi_440790974_gb_ELR12233.1_hypothetical_protein_ACA1_031150_[Acanthamoeba_castellanii_str._Neff]_EOS	MEGCDVVGLLLLFPIHFSIRRANRSSMLLDLEHGRKEVLNTVKFNSKTSNEDTEFASLNLVNKVMLHLGCAQSQLATTISIWRKESCMPFNHMTYPTT
gi_440791174_gb_ELR12425.1_hypothetical_protein_ACA1_324680_[Acanthamoeba_castellanii_str._Neff]_EOS	MQPQCISVKFCMGGIVEDKFSASQTIISIYLKSKFHSQEGNSFPWCGISIHFEDSDNAKISA
gi_440791176_gb_ELR12427.1_hypothetical_protein_ACA1_324720_[Acanthamoeba_castellanii_str._Neff]_EOS	MEQPGGEIRRVVCFPPDGKLDTVAKILHVGEKGGVYYVNEKGKRIYLKKYQYKQLLEQHQLNGAVNIGTLDFDSISPKHSLATLDNPLAVPRLQREDAEDHAAASTGGVVAAAPLEHHPRDRPCSNNSNRPNIHRRP
gi_440791179_gb_ELR12430.1_hypothetical_protein_ACA1_324750_[Acanthamoeba_castellanii_str._Neff]_EOS	MHSCIGHGREWEKEKKDHGTYSDSCSDNDEDLLRKARAHEAYAHKCADRLRRRHNRRRSDGHHAHKSDSGSMCRDKSSDDKEFRRQAEKDCHAKKARKSKQLRSNHRHEDEVSRRGDERQKRMQEHDRKKDLREDSKKDQKSKRAHERDLRKCKEVRERIIQERYTTYNLKDKEDDHNYKKDARKSHHIDKCKDEAKKDICAKRKKSLREGHEDHGRQDEEDKYRDDRKDSGNRRYRRDGKKHSRSRGHGSHKYSDGSCKWGKSDCDLGDDCDIHEGWDCNDNTDSCSDYSDSDSYSDSCTDSSSDSDDCSGGGGNWRHGY
gi_440791180_gb_ELR12431.1_hypothetical_protein_ACA1_324770_[Acanthamoeba_castellanii_str._Neff]_EOS	MSRVNYTIPPSLVAAESDSVIASLLAGFRIVEDDEISLVGDCEDGDPEEFRYHFGTGYDDGGRVVWFWWTVDFEFIRMLNRSRHHQLPVDYIPDHVHGPYDSKDTLDKYVRAAKVTMAARRGGIDRSYFFERVKDVINRTFGGACCVTSNTNNVMLEHLGPFGTGTGSFYVHVMKAWPLGADGSKQKSKMRHCAAEQVCKWSRDVGLFSRRGFTHPVYSANHYCTANATKSACTGITIATFELPTDTIEEANKIASDLLDLV
gi_440791183_gb_ELR12434.1_hypothetical_protein_ACA1_324810_[Acanthamoeba_castellanii_str._Neff]_EOS	MSSTAATAASLAEQITNAISKASEPVTAPVKPAPFVASAPTPVPVVSAVVDDIPAPTQNFAAAPSVAVSTAGAATTAQVPSPSPAPVPAAAPAQVQPADTASAINNTAAMVPVASTKTAKKKKISPVTILACVLIGIFVVGVFTAMIFRMKKKKQVMKASGQMNTKNTESSPLIYGPDPKTLKQQQKSAAQTAPHTGPSKKQLDQLAQEAQERAKAIKKPQVVAEADEEGEGGNGNVAPVEGVEQNAC
gi_440791184_gb_ELR12435.1_hypothetical_protein_ACA1_324820_[Acanthamoeba_castellanii_str._Neff]_EOS	METPPPHAASQPSRGLPEGLLKLNDRRVALLKRLNDMLELRDIVIARLDGVRFDVQDLDNVQDAVNRVRDDLVVVCTEYDKRESIYTQDYLTMCEGLADRKHILAEFDQRTQAISNDLKLARFIVTKQRTIEALSEQLREQIESDFKYKEFAPGIPTPPAAAAQYHYQQHQQPLEPANSMPAAFMPVGTSAPTPIHEVQEYDPAIDMAQP
gi_440791185_gb_ELR12436.1_mRNA_capping_enzyme,_catalytic_domain_containing_protein_[Acanthamoeba_castellanii_str._Neff]_EOS	MKRKADESSGGADIAACFGAKPIPPNSKLASVVKCNVRAMWDLRNSSAVEYNPAPNPVSLSLESLATITPDEYVVAEKTDGTRYSLVLCTDPHDNEKPVAVLMDRACNKWTVPIRAPRYLFVECSLFDGEMVRRVSQPDKWDYYVFDAVYVGGRPQRNVDSLWTIIPSLDHASDGLVFTPLSDRISNNTNWRQFKWKSRHTIDLTLRMKSVKDGVQKGLYYVEALYPEKPVYKNVFSGVQYDGRVVTFGLRSTPIVKQLEQEAVEKGESSAIVECKGRFTSDDYSRDSAQHRREHYH
gi_440791186_gb_ELR12437.1_hypothetical_protein_ACA1_324840_[Acanthamoeba_castellanii_str._Neff]_EOS	MMDMNKADKLAAVFGGHAKSEDERDMARQELVDFFGEAICSATGANMMMASRLGEQLQKWGEHHNSGVDKDLGAYVKHQAHHWLYQIKEDPLVYSDLRMRLMSGTAYIVENIMARLYDQYGLEKSNPGIDGAFIGIVNGTIYDHHGMDRWISRTSGEIVDRYHVVLELAKHGVNTLFPFTATSPAHVMDALSRSLVLASSTADDIASSEFFVDQLPVYLYKQILRGPVSSRRTLDDLKGAIDELVPLFDRAHQENVRNRALKVLGYVNQTIECMENALDNADALANYKIIN
gi_440791187_gb_ELR12438.1_hypothetical_protein_ACA1_324850_[Acanthamoeba_castellanii_str._Neff]_EOS	MLTLFTHDCMTDCEPDSVLFEQYHCDLLTAVTDRMEKSDAKCFMLSYVTETKDRFKSASFFGKKANATWLLWDDDNCQVECDCGPYSTDMMCRYYINSGFYSTPGRFVWREGPTIEDTVEMEDPTDELMAFDPVGHYHKIYVLELDKILKSTNLAELIETRDCKRAFAVATASIRLESYYGCGAANVFKRVPEKEISMSRTTCRALTLWLVLQALETIVTRDTTRNLLDFYDKHFESDDGATSNGRHLWGTITDNIVRECLERILKAGGAEYAVRINFLPEKMWNVNNRRGDASIGFLVEDIVANIAGLPVKCSVTVDFGGQEKETLELDIKDVVAQHAFKVLRVFSMEEKHLKQLRKMVTASPTCAHMGPYKNALIKILDHIENTAPTA
gi_440791189_gb_ELR12440.1_hypothetical_protein_ACA1_324870_[Acanthamoeba_castellanii_str._Neff]_EOS	MQSAGQDPWQFGSLGRNPSPGTLSGPIFPLPYDGSYSQAVYAPTSTWTERRARLAKEPLCRATNPTRSGHGAVERRLQQPQPQQPQQTGPTSMWDGYSTAAPPAATTRYTRGNQGTMANSGSSAFMGQGPFTTSGIAGASPRGTKRGASPSSFVEDEGHDYSEEEDGQEWAEDVYDDGAEYEEDYIDEQGSESDDDDAQDDRLFSRPSERRQTSPGFMRAALLEAQRGRQDMWLLPPAPTSSLHLPSPPRGSPAVELDAFGQPLFGSRSLRRSPTVRSPQQQQQQQQQQQQQQQQQQQQQQQQQQQQQQQQQQQQQQQQQQQQQQQQQQQQQQVLPAVCRAIQDGTATGRDVNRVLGAAKLAKGEEPSLDEPKGM
gi_440791191_gb_ELR12442.1_hypothetical_protein_ACA1_324890_[Acanthamoeba_castellanii_str._Neff]_EOS	MQSQLALQQPQPQAIQDVAVRAQRGIAGWLNSLGVRTAQPAESATAMMAAPVDQLAAWRMRPGAVQNMMANMAQPVGTMFMAPPQPLPQPAQGSNVTAQGGRGRAAVRLDNNNNSSSRNNGTNDATGNGNRRGSNNSARAAMAPMTNQTQTAPPTSLSAPMPVSQQAPHNTHASALRDWHASKTNEGLWIGTYGHRDLAASMDAGCGAAAAWRAMDPRLGARQNGLGANNMADGAAWPSPSGPQYMWPQQPQPQPQQSQPMNLAMPMMMPMPLPQQQQQQQQQQQTEQQVMIMPTLDEGTFLMCRPFAFDPSGQPPQILPAGPEMPPPLAPSPSPPVGTVPAMPDDGNTRVVIQPYPYLPSLFYGQPSAPASSSMQGMWASPDGPWIIQ
gi_440791192_gb_ELR12443.1_hypothetical_protein_ACA1_324900_[Acanthamoeba_castellanii_str._Neff]_EOS	MGSRFFCLAHRKSVKGLELGATTRTAVEVGQGPISYMTKDACTWSLNYGESERHFAELSIRENCGGNSECVLDFLQLVDAIERDAERMPLRPLLRGDFADAVTTKCQVILTRDLRRDIEHAKLCINLEKIVDGRQGDDLLKGAAYEHCGYHHQRPEGRLWRIKNALADDPGVNTEQLRCISTMVEKSH
gi_440791193_gb_ELR12444.1_hypothetical_protein_ACA1_324910_[Acanthamoeba_castellanii_str._Neff]_EOS	MTSFFSYVLGGVFGSGSGEPLVVPSIELAAASAGATAQSDHGPDSPSELPIDPAALHDVAAVEAHNNKHQSRGHLDLPERQAINVALENCSMPAQQTPEQLAELYTWLSPNAREFVTKLAGHERLASVPRVWVSDQSGHMWTNNLQIEKAVGPACGGANQGAAKFVSLDKLADRVAVLFEGAVSGAAAYADQAHLPPAHLVLSVHVSLPPPGRPASEANAMIYFKALTFRSDAIVAQAH
gi_440791194_gb_ELR12445.1_hypothetical_protein_ACA1_324920_[Acanthamoeba_castellanii_str._Neff]_EOS	MSSSSSSSSSSTAIPNAVAAQGLTTTAAAVSTTLEGPAGAEVSVAPTVADSADEIYLDDCTRSLGAFADKVGLWLKAIAGHDSKSHGAAYSSVFGGGWRQRDVDAVRSGKISERLCAAMESPAFYAEYSSMVLHAAGTQSDSLTLAVEPSVWDDKTQVQQINWFHTPSGAFCLRHVAAAVSDPALRRRVSALMKRATQYFAREQVAATTCRTCLDGSERALNPAQAIAQMRAVTAYGQRLASGSGYDTDYFQYHAYGPLYLVAFAWPLLLALDGKSLDSAAVGAQCFQVASSVSSLCAGDNRTQQRSSARGADAQHTHDINHPDGWAAYVDSWAQAPMMADSMALYQDAERNHDSRVMRHYWKAATADTAKERAITIQARYYHSSETSVPIWSSSLSPP…
gi_440791195_gb_ELR12446.1_Hypothetical_protein_ACA1_324930_[Acanthamoeba_castellanii_str._Neff]_EOS	MCGTVGAGKTTYATKLKRFVEEEKSGRCLVRVKADIESWLAQGQRQDPGQLHVLVVDSCGEKRHQDVFGVNVSQWTQVRVFPNWNCGLEHKERLEGYLAWSLRNVLQRAKCSPGCGYWLNPRDGLDGLGLCVKVHRAKARAHFGNKKCPDLFAGGGGPLPATIEGAIALLQPAADSYAATLEKEDEPDFGQLFVE
gi_440791196_gb_ELR12447.1_hypothetical_protein_ACA1_324940_[Acanthamoeba_castellanii_str._Neff]_EOS	MKARALGFRLRLALVNSARGGVGRRLMVKHARQAGCKHRAGRRRAGLGADGPKVVGAQHGVAHGAEACLARGQKRSVALDREHLRRAARPVGGGPRAVVLVKGKAAGERRVVEGDETRVVEAVVGGHHVLDKRLVKRGRDLLVFEEPGRGGGARSGGLAKVVADVVAALGKLVDGRGLVAEAQAHQVPEGERTEPVQAQALPHGRHLLEQLVVAALLVDHERAVANGGQLARVRVNALLAQDEATHLAVGVLDALLEAGRQPGLEHESERAVHHLVAGRVQVVESGDELAHPLPRALLAHAHARIVDGRRHVAQRQEHGHQLAVELVGGLAEGAVLVLAAEGVHGPVAQLRARPEHDGAVDGRAHKGRLRRDAQRRAHVLVEQLVGLLVEVLEARAVLG…
gi_440791199_gb_ELR12450.1_hypothetical_protein_ACA1_324970_[Acanthamoeba_castellanii_str._Neff]_EOS	MEQMRADMESLREQWSEIQARAASVYADAASLRQQINDLEERLIEAAKRGDAAHIESLSAQLHPLETIALHHSPPSVGMLVKGGPMYFAMQDIATGAEPHALVGSGAYKAAHRATIAALKSVIERVVKAQYTAQVSTETHRDRVPPNADYECLHDECVRVLDTDGHTWRAIESWELANDYLSRYGRKGKFDVQDEYLAWVNALKGKRTSDRHIERTLYGLCAVATVSEEAWLVYFKPTSHGDDNDRDDKRQ
gi_440791201_gb_ELR12452.1_hypothetical_protein_ACA1_324990_[Acanthamoeba_castellanii_str._Neff]_EOS	MQTRQGVCQQQQEKQEEQQQQCEHRCLVGHDDHAKERKMRTEAEWIMERAVIRRMCHVLVVLCLSDDTFDPVHHVLHIDTDNAVLRCALHNAARETGIWGLAANSARELALDKAEQAAARLLGVEWHIAERCLADCLAETKTPATPAAPGS
gi_440791202_gb_ELR12453.1_C5_cytosine-specific_DNA_methylase_superfamily_protein_[Acanthamoeba_castellanii_str._Neff]_EOS	MVSLFCGAGGLDLGFERAGFVGLLAVDSNRDAVATYRANLRDVAALQDVRTFSPAADLLASGCDVVAGGPPCQGFSIGGHMRTDDCRSELVWEFVRVVRQLLPRAFVMENVAALATHPKWHTVRDKLVMPSGSISSTRHTRGVPQTRKRAFFVGVLANLMPPGASIEAAYAARLAQARLEMGVGPTPPTVRNVLAGLPRPGVAPNTAPCSARVTLAKQPQLRATPYAGLLFNGGGPPLNLDAPSCTLLASMGGNRTPIIDERALYDGAVPWVVEYHAALTSKQNVGCATDSGASCGSIQDKSRASKADSSCTAETVTSVMLAHGSDFVATHSGGKMAAHSDGNVAIHSDYSSMLGVDDDAGNTHKGCHKAKANVEQHATGAVLAAAIKGSGRANKEREC…
gi_440791204_gb_ELR12454.1_hypothetical_protein_ACA1_168360_[Acanthamoeba_castellanii_str._Neff]_EOS	MLDYEDMGKKERDRLKKRKQVEKDKAEDSKCKVETTPKESDEGSELEALGIQEEEEAEVEGIVEEQEEE
gi_440791212_gb_ELR12461.1_hypothetical_protein_ACA1_329840_[Acanthamoeba_castellanii_str._Neff]_EOS	MDRLAIVPAGKPAKEPKRKPQRKRARHDDSPRAVTHILPAVQNVVLQPPAPARNTVHAVLGIVAGQVSVFLQFDRPEEAPPFVVTIATSTTKPVQADTRTIRPGYYAIQGVHDTASTETAFWVNVDMYNSAPSGAVSKESYKVAFSNLVACGEDGLESRLGEDRMLTVHNGDGGAASSPFVGDDATTEGEPLSSPSTSSDGDGDGDGYNDTDDDDDSDEDSNDDDGASCDKEEIWEHTGRCCLHLRRRLAQWYKHTIKLTHHLASLTKDRQQTREEGKQVVVKEGGVDYLDHLFRTIQRDCNYTPAFDPTSLAFGPVGYLCSQCGLRCRSAAGLGSHIKFRHSALWTPKKRPQSPTLNTSNSRVIKGEQ
gi_440791250_gb_ELR12498.1_hypothetical_protein_ACA1_346880_[Acanthamoeba_castellanii_str._Neff]_EOS	MGATAGSLQRSRTPEYSAQGSQELRFSSACRAGPTRRRQGHATDTADDVNRDRVAPCPVATNRSTST
gi_440791289_gb_ELR12533.1_hypothetical_protein_ACA1_156350_[Acanthamoeba_castellanii_str._Neff]_EOS	MDYIYIFRCNVVNDHNIIHCEYVSCTMKAEFKDKLNGAAQGFGVLVIDCIEDN
gi_440791350_gb_ELR12588.1_hypothetical_protein_ACA1_090770_[Acanthamoeba_castellanii_str._Neff]_EOS	MSATCGKSAINAIEGVCGRPGYIVDNSDCGNDQNQCNAKYGKDGSRWCASDGYGCCMRKTFAECGNDLCPWSPGCQEIVGQHCMDPANVTSPLCQSFCSVINNKRFCDTAMETYCTTSAGQADPLCSCINAVARGSPIPGCFDAMCSASGYKNFDQATQAQQCPSFCGSILECRGAGTCTIDDNTIVTHCFRQQQQQAALDQTAAGSKMALPVIVIIIAVVVLVIFGFFFAS
gi_440791352_gb_ELR12590.1_hypothetical_protein_ACA1_090790_[Acanthamoeba_castellanii_str._Neff]_EOS	MESTTSIPLDKGLVDKAIREGDLEFIKIAHANNHIVDAELCNTALHFSQYAMFKWLFKNVPHSKDDAIRFMRRCLKPSVQAWIGRRIDPGWFNELENRRAAITEAKKRKRETYSIVREPIPIKKVKSDAECHDAGARALLFFDTIVNDFGDCVHFLVGKYALELQLMRDLLSGRTTLGLDDSTAESIRREIKSIVNARLVVYQHRPLGGKWRILGFKSIKPSDKTRATIKCNFEVLVDTAAGHEIEGWGESAEIISKHYDHDAKAWLSGVLFYRHE
gi_440791354_gb_ELR12592.1_hypothetical_protein_ACA1_090810_[Acanthamoeba_castellanii_str._Neff]_EOS	MALAAVGLEAVVVDLAPLRAGAIDDGPAKIRTPCRLVDVIERLVAAGRARRRKARGRRDAILVGSDARTQRIAGCRHRLTIFAHGRITQGLVLDLGAEQLTRRSGDVVGARAVVIEDALAVVAPRAPRVAAVVKVVHIERGAASELILGRWLDAETAPAGLAGAPPRSVGAAAVALCACRVARVTAVGARNARGHPTAHTL
gi_440791355_gb_ELR12593.1_hypothetical_protein_ACA1_090820_[Acanthamoeba_castellanii_str._Neff]_EOS	MFMLMRTATYERDIATAMTDPHNKPGDLFQMHQPIPGAPSPMPAMVCVMMVREAPDGTLANTQLSIGEQLSMAFQLIYATACLESHIQEMVHMPPFKEKRNMVWCSDWRAALFKPEVLVGVVLMDCMDHWDLIEAKGFCGMLEALEPGLCTNTYLPPTDKDYCTCILVLRTLALSALVEMTMDDSGEEFIKFFPHLHMAADWPNLHTIVKGMDLINTGMITDSIQHVALHAYDTTYLANINTENNNN
gi_440791454_gb_ELR12692.1_hypothetical_protein_ACA1_092020_[Acanthamoeba_castellanii_str._Neff]_EOS	MYRNTEKMMTTTCNEHQLLATVRSRAMPGHQTMVRVALMRPCVSSNFFFSSSFLFSFVREPNQIDCILKLAPFLLLLLKTLKLAAGGHPAARARQQRPHPGAQPGGPPPIRGRVSWRLVHLRGCRSLIPSASSGCCRPSTSATTRRTPTWPTSWVRSSATASSWPTPTPGSTSASRTCCLSSSPAPRP
gi_440791620_gb_ELR12858.1_hypothetical_protein_ACA1_094150_[Acanthamoeba_castellanii_str._Neff]_EOS	MTPSGVVGLTFNSMTGLNHPLLLTFFDLNLNCNVVARAGVLSYHHPRPLSVIEIYNNNNNINIKIYNNNDKNNNNENKNNNVNNILHNHVLLVEEGLAPGTQVEETSSSPLSIPLSLTKRFNNSNSSNINHINSNVNNIYLLHIYALTVKKAIVEGLTHDST
gi_440791621_gb_ELR12859.1_hypothetical_protein_ACA1_094160_[Acanthamoeba_castellanii_str._Neff]_EOS	MPCPVLLICGSLLPLAVREPRRQAYRASSLLETAPTPSGIGLDTQEKPLPLEEPADVVLVAAAAGHGTHDVIVDV
gi_440791634_gb_ELR12872.1_hypothetical_protein_ACA1_094520_[Acanthamoeba_castellanii_str._Neff]_EOS	MQEIPKTAKVAEGDPEKTASAAALINHKKTTITAPHGHVASDTAAVTRVERLKQYREGQQRIKDHAARVAGPPKKQASSRTAQPPSKAHRSTNSSGPATDLELQRFRSKIEKAMRYSQLGKQEEARAIFKTLQGQERFSRFRSTSEYWVALARFEEECQNFAEVIRLLDTASLACANKVEDSFHLGNALAGFLIRVNDNSTNAMRPAHEEDQAVMLLPQTPRTPTQQLPSSSSVSPSPFFFNELAPESEEFLYECLQKARPLDRSQQQHEPRPSTAATTCSSGLSPYHRLRQVVETIRSSPRSAHLPNKSPGLSRSIPRSIVLMSPYSSAEPPATTTRAALNLSPTPDADRPAADQLPEEGLPLPAFGPSESASPSRRDNHQSPPPPPPPGRDLAAAAS…
gi_440791764_gb_ELR13002.1_hypothetical_protein_ACA1_096740_[Acanthamoeba_castellanii_str._Neff]_EOS	MAQGKVCATKEEFDALDFEGLADLVRQRLADTTPADTSYKALTEAVRQAFYRDYSLWDAEFDYIERVVARVLAEASRQSEG
gi_440791777_gb_ELR13015.1_serine/threonine_protein_kinase_[Acanthamoeba_castellanii_str._Neff]_EOS	MSDKEESSSSSSEVESSSEEETTTEEKGNAKKESKDEESSSEEESSSSEEESSSEEEESEKQEAPAKREAAAAAPAEKKEAAKEEESDDDDESSSSEEESSSSEEESSEGGERAPKEPTKDAASGGDDDESSSSEEEESSSSESDGSGDDGESSSSSDDDDDSSDAKPAKAEPKDAGKPKDGGKPKDGDGKKGGDKPKDDGKKGGKGEGKEKDAGKGCCILM
gi_440791780_gb_ELR13018.1_hypothetical_protein_ACA1_097010_[Acanthamoeba_castellanii_str._Neff]_EOS	MTLLPTGLALLLCVLVAAGSHNPLLFSEFNAQARNVTLYRLDNTAQTYNDVKLVAGLPNILGSGVTACNAKTCFVAPLSPSTGPVVFSIDLATKAVGYLVVPLAPPPYAASAAASEEHFFLATASSTNDMVAAVRLADGALAWTAYLTLPPLAVVPIIGRGLMVVGDAGLSDSKRVLIGELYDLKSPTPTWSAKYFTNGPEEVVAVTVDPRGSVMYVVQQKYSEQAWKDNVQTITTFSVPQSAQPGITHAIPRLEGSKLIAPVLLNGTQVLMFGQYPSDSMVKVFAYDLDVSNATIALQSACLLPSADTWSGASISA
gi_440791837_gb_ELR13075.1_hypothetical_protein_ACA1_097610_[Acanthamoeba_castellanii_str._Neff]_EOS	MGVDECGLVIGNEVPASMLFCRDEALRVILVLLKDHGQCAPIHIHRLSAGACKEWEHACSDGLRDMAASMESNLVVDTEDKVQNESEKSRAKLNFFVKFARGAFPPSQFQ
gi_440791899_gb_ELR13135.1_hypothetical_protein_ACA1_301370_[Acanthamoeba_castellanii_str._Neff]_EOS	MWDQFISGCMMLLMGSTNTEAIEAKLMSEDPLIQVVMDYTSQFLGFVEAINTHKMIEGQHFAISDAIPTEKYIKLSQKEQVKCMERSIANVYKAVDCRLVPHVRQLLRCPEADGVMVLQDTTSSLLSDNLSSTSAVTLAELVHDFLAKIYSSSSPLAFRWRVNVDSFMLILNSQGLAISTAMILQFLPKYAAPNAEAGKDRIIRGMRDFFLDYADQVSPSNELCNQLASAFNDILESKYGLTPMFAERNTT
gi_440791900_gb_ELR13136.1_hypothetical_protein_ACA1_301380_[Acanthamoeba_castellanii_str._Neff]_EOS	MFDNSPLDVTSRSITDAMQVLHVVRPRQDKFWCSEGGQHYRMVVEPPVDGTLQDLMELGSMTEKDVKQMVRLVYRIISWIISYGPRPVGKHAHHNFDLIDAQPLQFICT
gi_440791901_gb_ELR13137.1_hypothetical_protein_ACA1_301390_[Acanthamoeba_castellanii_str._Neff]_EOS	MDELDEKHQEPSSEATHRASKSDVFIQKLLETKACLEAKGFTLLDDARPPLDQQSERDAQELWRVCQRTNQDCKYKVERVGGSDDTIKVHSSAYDASITTRLALQGIVSPIKNAFPCDGGRAHLIIQRLLDGNFTEVVIKELSAAGSSPTQGELARFDNYAKQLYSLLWGVLVDNCLNLDHLLLPSDLLYSRVGNAPARYLRLDTHANRPSELPHEITLAWKKQRIAEHINSFINSCVSKFSDFQEAASKLDGAVTAIRKTALLFEERHSADQYTSVRFSGLYLFLLVSQQPVDEPS
gi_440791903_gb_ELR13139.1_hypothetical_protein_ACA1_301410_[Acanthamoeba_castellanii_str._Neff]_EOS	MFELMEAIGLCGSHMESLINSQCCTEEDVQEIHHYANKYGSVSYTRGYELTLMFCLAMFFIGAITEDKLVTEPSINTPLKDKKCYLASLCQQV
gi_440791904_gb_ELR13140.1_hypothetical_protein_ACA1_301420,_partial_[Acanthamoeba_castellanii_str._Neff]_EOS	SCCWVQICVPASLLAISLDSKLTHSAPVSSDAFNPHVTQEVAHVHPLHKGFDDASEHSTLQFNRIEHVYRGIVCPSDIVLNTLVKVALDDHAQGGAQPLVLVEDPH
gi_440791905_gb_ELR13141.1_hypothetical_protein_ACA1_301430_[Acanthamoeba_castellanii_str._Neff]_EOS	MNCTQQDSSAMSIYVKQRHCSNQNIDIHNISMESSGSFNVKCAQSNSSKNEIQQQVTNQLVNTTAAIIGSLGIGATGAAAITNSAVNVVMSITNSYSLDCTMKVTTSKGIYTDQDSGDKCDSQNITISYINFSDLTEGISQCIQKNENVNNAKQALINTIQNEAMAKVKGVMGLILMIVLIIVIAISAGTYSGEKLLMSPVFMGSIFAVVLIYSSITWLKEWFPFNKKDDNKYRPPMNIVPIYPPNKVVPVKK
gi_440791909_gb_ELR13144.1_hypothetical_protein_ACA1_349450_[Acanthamoeba_castellanii_str._Neff]_EOS	MARRSKEICDYLEKNAEEEERDDAYDRFDEGDFTPEQCCDSMIGGTPIPPMCPITDDHASDPCRGPLCAHFRAFSRSAYVEKVTEGLRDYESKTNGLLKPVRTI
gi_440791952_gb_ELR13184.1_hypothetical_protein_ACA1_099990_[Acanthamoeba_castellanii_str._Neff]_EOS	MATGTIITISTNANPDVSIDREGEGEGKGEAELEGDDERVGEGVGEGEGVGESEDDDEREGVGEGDEDKEDD
gi_440792018_gb_ELR13248.1_hypothetical_protein_ACA1_147270_[Acanthamoeba_castellanii_str._Neff]_EOS	MATDFNLISFGNFKASGGGSSIRGRLAVQHNVSISGTFSISGARNVRQQRYSVVIGGESVTWRSGSVSGGGLLVTSTNEGAMQLDLGKSLQRQTVGGCDLASNCLISFFDDAFSYFDGFTSDMASDAQATGAGSVTLLHGGLHFTGPRWAEGTRRLVFRVPLEQWNSAHYFTKAYVAEDQELVVVIDQDGSAQSLRIKMPADGFPHPSNKLVVALAGQGPKVEVEGPVPFGGSLLAPQRDVHLLQGSSVRGVLVAADLHQYKSSRVLHQECSPGCIATPWRVPNNDTEATLYVFAGDEARLRPDFLAVIEFDELSRDYGKVVLTVPLPPPGNIGNEPHHCGLVTENRNILAFWDLERREISSTVVMPGPPMGIMDVKFIPHDPHGIAVAGAMFSGVYYT…
gi_440792069_gb_ELR13297.1_hypothetical_protein_ACA1_237900_[Acanthamoeba_castellanii_str._Neff]_EOS	MKKQFQDNSVGILFFVMGKKSLGEMEEVCDVLAYLILTINPDDNGIFMWYILKIWICTCDFDMLDCCL
gi_440792136_gb_ELR13364.1_hypothetical_protein_ACA1_240710_[Acanthamoeba_castellanii_str._Neff]_EOS	MTVALGVLYSVALFKMRQMLNDREEDLPEAMVKEIISSVVNVAHLRRFAEELVVGAILKGHLLNSLIRIEY
gi_440792137_gb_ELR13365.1_hypothetical_protein_ACA1_240820,_partial_[Acanthamoeba_castellanii_str._Neff]_EOS	DELATIARSRIWRCTTCGHSGPWSRLNDEVRGLEQATYDELTKIDPNLGDMHVAAQVVDLKRKIPMLTGIILSAAISAGVTGAAVVVPLVEIPAIAGIQSGMLVSLGVATGVPLERYPGLLVSYAGMQLLTGLVALGLPELLKFIPGLGTVAGGAISASVGPVLTVAMGVLYSVALFKVRQQMNDNEEGVLSEAVVKQIMASVVSTPNIKRLFEKVKNLNRGEFNP
gi_440792191_gb_ELR13419.1_hypothetical_protein_ACA1_244390_[Acanthamoeba_castellanii_str._Neff]_EOS	MLLPLLDPGAHRREVLNAVKFNSKTGDEDAEFVSLDLVDEVVLHLGNAQSRLATAESRTPFNRVTCIELLDVFETFLSDMRAGDGRAVPMLHDAQNGATLDQTERLFKAAGIEKPDDDGDVMYLPHVLEWTRCQRHRGTDRALSQA
gi_440792193_gb_ELR13421.1_hypothetical_protein_ACA1_244410_[Acanthamoeba_castellanii_str._Neff]_EOS	MEKVTKKAQEVRTLYIASDEGIREYVLEYFFDWRSANRVTKPEADSDIIHDKIIHDALGSLGATKNVKARM
gi_440792229_gb_ELR13457.1_hypothetical_protein_ACA1_245490_[Acanthamoeba_castellanii_str._Neff]_EOS	MRWRNCRAGFYLGSAETRHQILRGAPAPLHLQHPDPTTPHSHPTLWPTSRTPRFSRRTRTFALTPPVTTGSSSATRTTRPSRLMARARVALLRVSRTSRRTRCSTASSRCPSWPTMRPRGPSSSWSRGRARRPPSSGGVR
gi_440792232_gb_ELR13460.1_RNA_recognition_motif_domain_containing_protein_[Acanthamoeba_castellanii_str._Neff]_EOS	MVRSTRRGPSTSRSPSSRPSPCRRCRRRG
gi_440792299_gb_ELR13527.1_hypothetical_protein_ACA1_247530_[Acanthamoeba_castellanii_str._Neff]_EOS	MVPVVETIDRIEGIVTSIKEIVEHGSDVSNVSAVRAAGELKAVTRKLKAVAERHNDAPQAADATAPVLANLQRDVAVAVEMLRNIKAPAPAPTVIHDDSGSGAIVEAIERQHKQVQDEIRELKTTQQDEFKKQVAQIETALKNVNPSGRVIHMSDEVTFKRAIEHITHETKTQLAKINQSLKASTISNALHHQLMAIHGDIQALIVPATTANLQATIRSLKIRLKGINQRIKALADTPHAPNNTKQITDMVHNAKTHITTTISNIQIASTATPVPAVQHVTQQQDPAIINQINNVMNGVTAIKTVVDPIQNHLNDIMAKVQESQITTSHKIQQIQIKAINH
gi_440792307_gb_ELR13535.1_hypothetical_protein_ACA1_247620_[Acanthamoeba_castellanii_str._Neff]_EOS	MSELFDTGSGASAFDVFNERVVPRNYIDHTWSEDLYRNRSRPDGEQQQYAADEAAPLITFDEDPRRYDLRASSEAGALWDEFPPEMGPTLRRGGAYIPLYPLDPELFRPEKTTNAWEDVYGEAQRNHDRPVTLNIGDRAREQMIHGAAHYRRSDEGQEYANGDMFSDGHERITSAFRPFIYAPQRSVPIEYREGGADLAGHQRSADRVAPFGFFTEARNASVRDAHRAAERSSGISKGPHVHGEVRHPLRHEISRAASGVAHAALQHSEAVRERNVDADHRAEIFNPLQFNRPDRGADAAKEAMRGNALTLRAYQDRVNIHHYGAPASRVRSVGPGAMSRDSVISIPVMKELTAGARRVGNAFADATGGSLAAAHNMTDVFTYNNTQKLAASVATAAGQ…
gi_440792308_gb_ELR13536.1_hypothetical_protein_ACA1_247640_[Acanthamoeba_castellanii_str._Neff]_EOS	MEQPPSAPVFPLSFYRDSLFGDDDNKVGDIYLETVDSDIEDEAEEETETEIEVRHDNNDDNDEGKAKDEDEPEAGENDDDGDGEGDDDEDHEGCARKRRRREAEAIIDDSWTASLDPASSAKKRRADAIAALMREDVVVPSASSGARRPRRRAPRRK
gi_440792314_gb_ELR13542.1_hypothetical_protein_ACA1_247700_[Acanthamoeba_castellanii_str._Neff]_EOS	MTARLNIAILLLVLASAATAHGGRLWGNNFLLYSANAEDYARVEFTTGNYIIRCADNISKGLATRFYGESAAMSSSMRYKLDLLPQLWR
gi_440792330_gb_ELR13556.1_major_capsid_protein_[Acanthamoeba_castellanii_str._Neff]_EOS	MHEYLIDEVQHSSSESHTPGHVRLNHPVKELLWVVQRDSAITPTPYTGPGALAGGLGNDWFNWSGQYDAGLGLVFDPIASAELQLNGHRRTLEHPAQYFRTVHPREKHTSKPSGFVYNYSFALYPEDKQPSGSCNFSRIDNVTLRLIFPTAYNSESAAHATPFNGQIRVYAPNPNVVLVTSGMMGKLYAN
gi_440792331_gb_ELR13557.1_hypothetical_protein_ACA1_305910_[Acanthamoeba_castellanii_str._Neff]_EOS	MPHALRLAAGRRTRAKYLASHPRTSTASYARLFISHPLDHLTMPVSGALTQLSAQGPQNRYLTIDLQITYWKGSVRRHSHFAVAEIDNGVHGATG
gi_440792470_gb_ELR13691.1_hypothetical_protein_ACA1_332550_[Acanthamoeba_castellanii_str._Neff]_EOS	MATPSTPRLPPSCPTSTTCTSCLALTPPSAAIVLLFLHQNQTLQLLPPQHHLHLCHPLDRPFLNMPANARRATPATAPYHASWVY
gi_440792471_gb_ELR13692.1_hypothetical_protein_ACA1_332560_[Acanthamoeba_castellanii_str._Neff]_EOS	MDADTFVEWVQEESSMCRDSPTTGDDHKAICEEPTVCLEGSVKNRNSGDVKAGSTHREEIKAKTQEDVFAAWDAVCATLPKGLFRVEVEGLETNP
gi_440792472_gb_ELR13693.1_hypothetical_protein_ACA1_332570_[Acanthamoeba_castellanii_str._Neff]_EOS	MRAERAMSLMGCTERIRSNRDMKQHPSPSDTIRWLPLVVHDGNLARAQIAFPYNAREVDENAVDHVKLCIKADLGKVAQKCNNPTGTNWRYLTLVSALQCKDKCFEGGMLCLCGGEAALL
gi_440792528_gb_ELR13742.1_hypothetical_protein_ACA1_018110_[Acanthamoeba_castellanii_str._Neff]_EOS	MHFTPTCVASLVILWALLAGATGSPISVANVDFCRGDCVENMGVPQCASGVLFTSRIGACVTGQFKDSTANIFTSLVVHPVANSSNYALDFYSAYECRILLQTNGPFIVRNVTASPRGENAPIRLN
gi_440792530_gb_ELR13744.1_hypothetical_protein_ACA1_018130_[Acanthamoeba_castellanii_str._Neff]_EOS	MNEVATTFTSTKHDIITRLNTLDTMAKVCQTASQPIDLTAWEEVDKRPLVDEIVSLIQDLADWILKDA
gi_440792583_gb_ELR13792.1_hypothetical_protein_ACA1_076450_[Acanthamoeba_castellanii_str._Neff]_EOS	MPTPTIAPAPTVVPVSTVMPTPTVMPTPTIMPAPTVVPAPTVVPAPTVVPTPTIVPAPTIVPAPTVVPAPTVVPAPTVMPAPTVVPAPTVVPAPTVVPAPTVVPAPTIVPAPTVVPAPTVVLAPTVVPAPTIKCVPSPNHV
gi_440792585_gb_ELR13794.1_hypothetical_protein_ACA1_076470_[Acanthamoeba_castellanii_str._Neff]_EOS	MVEGAVMVEGAVTVEGTAMVEGVMMVEDAAMVDGAVMVEGTATVEGTATVEGTVTVEGTETVEGTVMVEGMVTVEGAVTVEGTATVEGMVMVEGVVMVEGVVMVEGTATVEGAVMVEGTATVEGTATVEGTETVEGTVMVEGMVTVEGTVMVEGTATVEGTATVEGAVTVEDAVMVDGVVMVVEFCVRGDRDVADVERKKEGS
gi_440792587_gb_ELR13796.1_Fbox_domain_containing_protein_[Acanthamoeba_castellanii_str._Neff]_EOS	MQQQRKRPRIEETNISGLPNEIWLLILSFVPEWLNLHFVCRDFYAIFDRIYYEPKRRLTPRPANYPPQQPRPTALGSMGNRRSLSHSGLTRILVKGIALNDARRADFVAFWEMGWPQYIDFDFDDI
gi_440792590_gb_ELR13799.1_hypothetical_protein_ACA1_076520_[Acanthamoeba_castellanii_str._Neff]_EOS	MDNNCEIDKDAKLIVKGKACMSNVKQAKGSLSVVVGGGCNDEVVRKVFDNFMASGAVPNVFTELVSSSKKQPPQL
gi_440792591_gb_ELR13800.1_hypothetical_protein_ACA1_076530_[Acanthamoeba_castellanii_str._Neff]_EOS	MHLLALNHGALIKCKFNLGPLLALCSSHGAHRFSNLAKTSKTIRTKQFKLSTESNFSGLHELEHERIVLLALPTGCLWKPDVIDQILRRQRWSSNKLNANDKVINTTTTFKVSGRANQMVTSAVGRWPMRTNDYVDLWAEQQHMCSVKLWLIAIPITNNDIMGRTKRRFYPKAAMILPVVELGKVDAAASEVSQE
gi_440792594_gb_ELR13803.1_hypothetical_protein_ACA1_076560_[Acanthamoeba_castellanii_str._Neff]_EOS	MHTLTVLLLLAMLATLATSQGSPLYFGTTMFTFHMASSPLANCICNISVTASPLNCNISNSDLTSWTLTGPTITPSNEALSPTTPTTLNPYGSGSLTQYYLDQNTILCNGAPILGWLTFVKTSGYYSNSIFSSNQFTILNVHNGKFSLTGSPYLDDTVDVQVQGWTT
gi_440792599_gb_ELR13808.1_hypothetical_protein_ACA1_076610_[Acanthamoeba_castellanii_str._Neff]_EOS	MGSILTFIRPVELEMNNRKRRWNYAPDEDTKIKVRRALELCYASCRCMSVFEDDAWAFSARSLYEVKERVKNEFGGKWNPHHPAWIVRAGSEAEVEKIRESLQIGIDSIIEEYRAKKRAKDAKVIDAKRSEAAKKAHARRREALLLKNAEEIDDELVCLILRFIHPVELRTAACASRRILECAKTTIRMRAFKRIASPERDNAAIGFHDGYGYDLTENVRNWRSFRAPISIWMRKECHGAIRCTIKYEVSEINADITNDNGHYRVRWVKNGGAWAAIHSNGHVCEILQPGSLIIRSDPCLTTMRLPDHRRVECPMITERDGSVAEIVRLQAIVFRACIESGLLVPL
gi_440792602_gb_ELR13811.1_hypothetical_protein_ACA1_076640_[Acanthamoeba_castellanii_str._Neff]_EOS	MAMWSIAIKLLSHSAHTNVAWMLALLMLMAILVVVLAKIQTTMSSQNQHIYKAVNTCGAPFGKETYGTMGALLESIPIMSHTPYAPTPNAGKLVSPYAPLLAPTPSPPKKSHDLEKWLLVIGVLLTLGAVGFIIYRQW
gi_440792603_gb_ELR13812.1_hypothetical_protein_ACA1_076650_[Acanthamoeba_castellanii_str._Neff]_EOS	MSQDNINTIVAIIQKLMHKLYTQLDDYKLQLIIYQSPMSFNKPSSPMYKFSLHGFWPGVKVNVQVACTICCTIIHHLHKAFGKWPAYNQWVSVLNESVYKPNSLHMFASAKAKKCHACGSKGKTKPKEMELNMLQHNLNAQFDCCTLHQPNGVLMEPPKMLDWVKKIKELDLIDGLSQDELRRQHIHKERHITKGISKRERVRPHNPNYKVSQQPLTINCNCIIWLLMETLCAKHHYMDCKSVTSVEYKATGGYYITKTDCWWCPNKEAKHCSNTIWFFVVFNTIKTKCYKHNKIIMPSY
gi_440792604_gb_ELR13813.1_hypothetical_protein_ACA1_076660_[Acanthamoeba_castellanii_str._Neff]_EOS	MESNKCPHHCNFYKTQNKLLQLPHVSILEANTASTFNPNMGQVADAQSLVSGCNWMIKWNAPVSINRNAMVTRSGFKYNLVGPIPGHYSSLYNQIVTSMHQINMPYWLFKGDYKFTIQPYDPSAGVGYTTMFCFSNHGH
gi_440792607_gb_ELR13816.1_hypothetical_protein_ACA1_076690_[Acanthamoeba_castellanii_str._Neff]_EOS	MQSTHKRPYTNNNDSTTTCKHVHTNNNGNYSATITGFLREIWKHICTYVPFVCRDFLAIFEELHYEPKPPHTKCSPQGD
gi_440792609_gb_ELR13818.1_hypothetical_protein_ACA1_076710_[Acanthamoeba_castellanii_str._Neff]_EOS	MVTVEGAVMVEGAVMVEGAVMVEGTAMVEGVMMVEDAAMVDGVVMVEGTATVEGTATVEGAVTVEGTATVEGTATVEGVALLMLPVTTGTPWTIHEASAKNQHGGGVLYPYSRAAQHHLCTPSSHAWRDTKGISVGT
gi_440792613_gb_ELR13822.1_hypothetical_protein_ACA1_076750_[Acanthamoeba_castellanii_str._Neff]_EOS	MARFTNNFATVLLLQLVLVLAVVWAAYGQASPSPSASASPVESPSASPSFGTSPTPSPTASPSFGSLPTTTPSPSAVPTAARSPQPSQEPSSASGLSSFLVDALAHLF
gi_440792658_gb_ELR13867.1_hypothetical_protein_ACA1_077210_[Acanthamoeba_castellanii_str._Neff]_EOS	MKTAPRDLEEQLHCKQHNNHDSTDTSPVEEEGPYTTTTTPTETRKASLSLDELRKPLKTIEKRMKKKGTQKTSAAMEMMRRERRPSIDWAFWWSAAARSACMPPAVKNEGEEGAFNTPDRRVEPSGAVQWTAKQLDHIINNSPFFVPEYPAQRLR
gi_440792659_gb_ELR13868.1_hypothetical_protein_ACA1_077220_[Acanthamoeba_castellanii_str._Neff]_EOS	MTLDGLNTFASLWVSVLNTKLGTSFKLSSIIKLSASFKLSSIIRLSASFKLSSIIKLSASFKLSSIIRLSASFKLSSIIKLSMSIKLSSIIKLSHLCILPSTIRLGVCNSIVKLGKLFTLSSIIKLNMLFKLGSIGMLFTLFSIIRLSVFKLSSIMYRTKATNIANIAVYHSFHDQVQMQQPMVHGPSCRLPTCTMPNPGTQPAPSTAPQGREERSMMTWGTSALKVLWRNT
gi_440792670_gb_ELR13878.1_oxidoreductase,_zincbinding_dehydrogenase_superfamily_protein_[Acanthamoeba_castellanii_str._Neff]_EOS	MASLSSTIKAVRQPDPRYQTLVLSDIPTPTLSGPDERLIRVRAAAPCRHELTWELSTADAYTDAPDDRLRVPCTECAGVVVASGATDPDSAPFKPGDEVFFRIEVGNVGCLRELTVARVAEMALKPKQLSWEEAAATPLSALTAWQGLFTHSEGVLDGKATRGDEEARKKNGKARVLITGAGGSVGGWAVQLAAAAGVGGIVALCGPSKEGFVRELGATETIDYTKQSIADWAAADPAARECDLVLDCVGGSTLAGCWAAVKAGGVLLTVSPKAGDALNPPPGARPVAKSAWFLVKALGGDLTEVAALMEEGRCVPLLDSVFAFEDYQAAFDKLEAGTTKGKCVIRMPE
gi_440792712_gb_ELR13920.1_hypothetical_protein_ACA1_364470_[Acanthamoeba_castellanii_str._Neff]_EOS	MFDAHYANLVCSNSWINREFKEKPFKPGRKKLTNKELESQRQVHANTQRELKALVERGRMAITTLRERELLARTSRQIAAEEERAAANKAADEQKHAQQAREQKRLQMESLEAERALNHQITGLVGLCTQLVQEHAQPMGVVPPEDVG
gi_440792766_gb_ELR13974.1_HEAT_repeat_domain_containing_protein_[Acanthamoeba_castellanii_str._Neff]_EOS	MEKRGPDQSLMEDAAATEVVVLAEWVRHGVAEERGQAVLAALVPHLSGGSDGGDDVERYQDDDSPSPAEFQAVQRLMLWLFADTTPRGCLAFLLKELPCATSPAPAQLGCHTATSLMMTKEEVFAALAPVVLQRFIAGVHARSSPHGHHRLCVVKQEWVTAMWQLIERALPMAAAHRHTQQQQQQQQSHSRSRDPRPESNGKWQSGPEFNGYHCAILVERVLHQDDPELIYAGMSWVKALDKSGFTAPKPLADCLMQLTHHENQDVRQTLARRLPWIGLPLESYHSRLWSMAVEDPAPGVRYEAFVALTDVLHSEEHVNPPPDRTPLLLLEWLEREIDADVLVGASTIFSLIFNAELFDGWQHLPRLARAFIKQVKLPEPSVPSLVWLATDCLSKHWDA…
gi_440792838_gb_ELR14046.1_large_adhesin,_putative_[Acanthamoeba_castellanii_str._Neff]_EOS	MTLQADYTTLLAGLAAFKADTDAIKAETAAVNVKNDAIKEEIVAMKATFKADRRAIQAKTAAMNAKTDAIKGQIAAIELAIKAETDATKATFKADRRAIQAKTAAMNAKNDAMKGEIVAMKAKIANVKSRVDSNRAADEGH
gi_440792933_gb_ELR14138.1_hypothetical_protein_ACA1_131190_[Acanthamoeba_castellanii_str._Neff]_EOS	MPLRVGEDSGAKDASVAPNTHLFRVAIVDRITAALEPALGVAGLLDAWRLWLVCDVASPATEQFHQTRTTALQGPIDAFLKTESWSHYLAITRAHNCRDTLAEMGNRFAASAVMIGHRVIGQARLPSPLPQNALLVFGCNDFNYLTPFLDAATDRNLRGWYRSAGQAEALQAVNSYMDKTVELNVLAGQRGAAGLAVDLGDSFFAPLLEGADNTAAVPTACVE
gi_440792934_gb_ELR14139.1_hypothetical_protein_ACA1_131200_[Acanthamoeba_castellanii_str._Neff]_EOS	MENNDNTADRPSKRKREDAGFTPDADAGAVTQDKQQQQVLPSQDLLEQMATQDDNHPPASGDQDVTNEAIGRALEAYIAKLRAYSAVICESDTSRENKLAWVDTLVGLYTDLKDWYGPVCDDP
gi_440792935_gb_ELR14140.1_hypothetical_protein_ACA1_131210_[Acanthamoeba_castellanii_str._Neff]_EOS	MPAKLRSALTGNVPRIAYTECATAHCGGRALPTLARTQPKPISFVEAAYALPPADRYEERNRTLKRYFATALTPTGWQQVRDGGKSAIIVSAQKAISATEFDPRDAERDTHIRVAMLGLADLLGQSGVAVEVAKDGEASDMALLNTLPVSALCVTLRFRELGGLDFEAFAAADPAVQRRWACRIQTQLACALRVPDDEVVIMRAIKGSVKVEAIIAQDIIGNKINKDDLRTLDVIYATLDDRFRKLYADSFMEADVTLRSLATRFKLAPSDFDSRGDFAFPNAKGDKQQRGGHIYHQPNSCWRRLGLRVLGLYDDGDKWISMNNAEGEWMVGFHGTGGNPGSEHRNSAAAFGNIAKTRVIVPGDANAYGGEKTMNQATGVPLVGIYFANTIDSCYRWRT…
gi_440792977_gb_ELR14182.1_hypothetical_protein_ACA1_131860_[Acanthamoeba_castellanii_str._Neff]_EOS	MATDFNLISFGNFKATGGGSSIRGRLAVQHNVSISGTFSIGGARNVRQQRYSVVIGGESVTWRSGSVSGGGLLVTSTNEGAMQLDLGKSLQRQTVGGCDVASNCLISFFDDAFSYFDGFTSDMASDAQATGAGSVTLLHGGLHFTGPRWAQGTRRLVFSVPLEQWNSAHYFTKAYVAEDQELVVVIDQDGSAQSLRTKMPADGFPHLSNKLVVALAGQGPKVEVEGPVPFGGSLLAPQRDVHLLQGSSVRGVLVAADLHQYKSSRVLHQECSPGCIATPWRVPNNATETTLYVFAGDDARLRPDFLAVIEFDELSRDYGKVVLTVPLPPPGNIGNEPHHCGLVTENRNILACGGLLSLLSDQDGIFFFDVSEPRRPRFLSSTRARHSSITDDFLPLPSG…
gi_440792984_gb_ELR14188.1_hypothetical_protein_ACA1_020630_[Acanthamoeba_castellanii_str._Neff]_EOS	MTTNATLVGSPDLVAALARARFAPWPTTETIVNGMLVDTIERANPATREPFWFALEPFSPRLIPTLQALLSHAPRSRVLDHWDANPPTVARNSLTYVAAARHAPDNPMELSDSAVDRAFDVIQALLDAGYTPDEPAMRLPYPPTNWAAPFLASQVPQEHEFDGIYSDDAAAYAFLAAHGSPCDRKCGKHIGRPILELLPEHDLARHDLEVGQDSLDAAAEALAHVLEIYNTAHAVRVSSLGA
gi_440792985_gb_ELR14189.1_hypothetical_protein_ACA1_020640_[Acanthamoeba_castellanii_str._Neff]_EOS	MEHATQNDGDIKVSATGAALVCDRYESCMMAALRAIAMDDATALDQILSTGMIDVNKPFFMPTIQRLADTRVYVSRAVPTYGEDRFSPPYRYTTLLEQTAAALALHSVNTLIAADAQPWPYPDTLLTAAIGSRPADIVRITFVPACWSEDNPGSEGELSAVIALILAYFPRSAYLPMTATNPLLALGTALDENSRMLNRRRRDVVERDIALGLRVARILLGAGYSPAEVAYYVAEGGTIRGVTIADAMDNPIRGGGTQQPALANLYAQWLAARTPKQRLDDDERVWAAADFAQHLKEVDRFFDQD
gi_440792987_gb_ELR14191.1_hypothetical_protein_ACA1_020660_[Acanthamoeba_castellanii_str._Neff]_EOS	MSDRTLAEIVDRAQVAEAPISRQQAKRCRRTLDCVAIRRILATSEAEAAFKAHFDSVVAAYVYGTCREVQRRTGLALPRFTSMDDVTFFVLPDFGRNHGVWTVVANIESPRLEALLESAGI
gi_440792988_gb_ELR14192.1_hypothetical_protein_ACA1_020670_[Acanthamoeba_castellanii_str._Neff]_EOS	MRARPLSTEPPDVVEETEYTRRRRSTSTPFGGDAYVDTVPRGALLICDPLAAPETAAKWRALKASVIDRFGGALSFALLCKTHPNSIDRKRWPCSDSESLGTVAIDDIGSHVRGQVVKHVGRWTAHGYAIVFCAKQKTTFEGLWERGTMTHGYFRGWSPSSRTFAWLRRPGGKVFGCLWHTTAPDGKSRGHICHYVPASHRDRFARRGPLQYNIDTMPPLCKPDAADGICVCGMTGGDRVYLAHRPDLGQVITRLKIASNNGAWGFDTDIIIEGCEWTVIEPVEDAVYQGRVLYPADPRSRQFDQMAEYVLSGRSEQAFGPDQQAAFVAAIRAVIAARDGAL
gi_440793079_gb_ELR14274.1_NHL_repeat-containing_protein_[Acanthamoeba_castellanii_str._Neff]_EOS	MEPFYDDIIKLDGATFKSPTDVAVGRGMIVVADEEAGCVHVFHEQSLQLLSSCDTGSLRKPCRLALLSTGHVLVTGETEEGFQAVAMFALVKGLDGVLKFPMCCLYYVEEVVLFTGVAVDEVERRVYVATDERGVWVWEVSHWPESD
gi_440793095_gb_ELR14290.1_hypothetical_protein_ACA1_106310_[Acanthamoeba_castellanii_str._Neff]_EOS	MGNVAASCFYPNPEQQNANTRLDLVQSTSSSSMMMMMKLLFALLLASCLLAVAHADATTANNVVVGTTATKVVEPVIVSKTAVVSAGGALRPFSYLW
gi_440793142_gb_ELR14337.1_Calcium/calmodulindependent_protein_kinase_type_II_delta_chain,_putative_[Acanthamoeba_castellanii_str._Neff]_EOS	MCFNRPDGTYTDLRRRASGHLVEGMPFHRFYFDLAQGRKDGGASPVNTTMSSPKVTLLGGGSVGIVAYIRLIQKVGEGGKPMTLAFEETRVWHKVEGTWKHVHFHRSAPNTHN
gi_440793156_gb_ELR14349.1_hypothetical_protein_ACA1_354810,_partial_[Acanthamoeba_castellanii_str._Neff]_EOS	MCVSAGCPSCARTRPRRPPHRRAAVRRRSSAPSCRSWPHREGRPVPA
gi_440793185_gb_ELR14374.1_hypothetical_protein_ACA1_303730_[Acanthamoeba_castellanii_str._Neff]_EOS	MQTAKQDVSLKCKCDEGIETGHEVELLCQKKEIEEELASIQAQCEQATKKHKTDSNKVFGEGPKELLCIKEPSDTAVVHLEGLAHTQDDPNLISLEKGLEWLMDTVPNAQMHLQSLGPNTVKVLNKLIVTSKIVRQGLEGVKEARPYLRTVASIMPLADLVKEGLKLFLQWRDFTLRVVKVAQMEKNLAVQSAPHSETKKKEAKDEDEDKDKMEDDKEKGTEKEKGKKKGKEKQTKKHMQ
gi_440793239_gb_ELR14427.1_hypothetical_protein_ACA1_381240_[Acanthamoeba_castellanii_str._Neff]_EOS	MTARRRPPRSTSAPPPRSTTARRPPPRSTAARRPPPRSPSAPLPRSPSARPRCPGTMTRRSATGSATRSAPRSPTTPRRPPRSTALPPRSTPRPPSIAPGSSASTPTEH
gi_440793358_gb_ELR14544.1_hypothetical_protein_ACA1_077750_[Acanthamoeba_castellanii_str._Neff]_EOS	MKRHSAATCMGLCLTPRTSATPSVCTPCSHERQPPACTWSMMQQQLTHFRHSLRATLTINSTTFMDSIPTRSSL
gi_440793367_gb_ELR14553.1_hypothetical_protein_ACA1_077840_[Acanthamoeba_castellanii_str._Neff]_EOS	MSRLFFIQLVAVVVAFVFAFAVLADAQATPSPSASPSALPSALPSAAASPSHSPKASTVPSSSASSLNGFLFEAISHLF
gi_440793510_gb_ELR14691.1_hypothetical_protein_ACA1_022190_[Acanthamoeba_castellanii_str._Neff]_EOS	MKLNVILFALVCLGLLALALAHDGQDLGGKRADDKQKDWDWNDWKGDDKDDHDCNDDGDEKEEGKCFWKCVKVCPTVIPVTV
gi_440793511_gb_ELR14692.1_hypothetical_protein_ACA1_022200_[Acanthamoeba_castellanii_str._Neff]_EOS	MTSVLISYPQFRVQVLFRDKLPQGPYAETIREKSAYAVYLPFGVSLQTMKEVLLQHCGDEVIRLQQSPTQFKVREVKFNRHFVQETTTLDKLFVTDTNS
gi_440793512_gb_ELR14693.1_hypothetical_protein_ACA1_022210_[Acanthamoeba_castellanii_str._Neff]_EOS	MAVERSYRLCCGREVDLASTHFAPSGGATLARLDHSDPPGVARLVPRPIDVAALADRGATDAEPAEALPCVSRALTLNLGVAVMEFDDGWCRPRISHTERLDTALDRALAPECFADNEPLDSVARFISLAKRTRAEDTQAACAACRTMSLQPARSDPQARPIVSVAAWCDAATGEPIGAWHCHGLDLVASMGQAADALPRPV
gi_440793520_gb_ELR14700.1_hypothetical_protein_ACA1_337550_[Acanthamoeba_castellanii_str._Neff]_EOS	MATGNKKKPLQEVWQCQANRQHTMSHTEVPYLDHLLAQIKKKIKKSRPQANVTQPNTDSKQLWCWGR
gi_440793522_gb_ELR14702.1_hypothetical_protein_ACA1_337580_[Acanthamoeba_castellanii_str._Neff]_EOS	MNPDDKDTTTTLDWDRALRVVKETLPLMRCSKSIVDRKIATARVLARYNIDAVYAVEAMEIFKQRQVGCV
gi_440793524_gb_ELR14704.1_hypothetical_protein_ACA1_337600_[Acanthamoeba_castellanii_str._Neff]_EOS	MSMRFGAHDRAMESVSRILDLVAGEQTTPRWVVSGVRGRARMIDSDDTLSLIMKRWGVGPPKDQRQRRAYAPTLSSEIMRIGFVAATLDLASMRDEHGGLHIASPQGSMVHRILLGFGIMSRLSLNVIHLTARWTKRLDNLLNSVAT
gi_440793526_gb_ELR14706.1_major_capsid_protein_[Acanthamoeba_castellanii_str._Neff]_EOS	MPVSGALTQLSAQGPQNKYLTIDPQITFWKGSVRRHSHFAVAEIDNGFNGATGCGRKMTALVNRSGDLVSRAYFYFQLKPIEYHPSMVSDGFANNVAYYTNYVGHAAIDCVNYEVGGHPFDEHSGEYLEMLEQVSSTQEKKLGDQVGQADTREQLIDYGKRTQHIYVPLQFDWNRHTEHALPLIALQYHDVKINVRTRRAEELIVRSGEANNPATLAQPGDMCEMTLLLNYVFLDAMERRMFAQQMHEYLVDEVQHSSSESHTAGVSSQHVRLNFNHPVKELLWVVQRDSAITPTPYTGPGALGLSAAHATPFNGQIRVYAPNHNVHRVVSGMMGKLYAN
gi_440793527_gb_ELR14707.1_hypothetical_protein_ACA1_337630_[Acanthamoeba_castellanii_str._Neff]_EOS	MSESSTPTTTNALVEQQGERRSKRRHRATVKRAVGSNESPAIWAARHQDGRAFDGDRVEFGFNLFHSEADATRLTATRAATANRKSIVDKTEAAIVGDTWVSPAFPDIDGEDDTDVFLTIEVQAARSHGQSGNEIVGYDAWFDGKRELSNMSALPNANVSRAVIEGCMKAIEHARNPETGSAMPPPSC
gi_440793782_gb_ELR14956.1_hypothetical_protein_ACA1_019590_[Acanthamoeba_castellanii_str._Neff]_EOS	MLMGQFIDVALLPPVDTNWCERVKNQRQEEEAQDQEIGDSSIDDAEEWVVLEDLRGRRAGPEEAPLNPMTMGQFFDVADLPPVYDQQLQAVLSRLPAALLNATDLSEGGMWATLA
gi_440793862_gb_ELR15033.1_hypothetical_protein_ACA1_213200_[Acanthamoeba_castellanii_str._Neff]_EOS	MATFSSSIMPVSTSAGPLDLGFGFSSRATAFRICSSRPTRLSLTPASSCLRS
gi_440794115_gb_ELR15286.1_hypothetical_protein_ACA1_220450_[Acanthamoeba_castellanii_str._Neff]_EOS	MTKKELPPTSVVTRQQKRKAEEIAEKAAAGSTKAAAGSTKAAAGSTKAAAGFDEGGGGLDEGGSGLDEGGSRLDEDDRDLH
gi_440794118_gb_ELR15289.1_hypothetical_protein_ACA1_220480_[Acanthamoeba_castellanii_str._Neff]_EOS	MAHWSSSFPCALRLCLEQSGPHAHSHTHPRPCTHPHAHPHAHPRHWACSRRGPCIHCLGGDAPELQTI
gi_440794211_gb_ELR15378.1_hypothetical_protein_ACA1_275520_[Acanthamoeba_castellanii_str._Neff]_EOS	MPAAIALRATRDNLRHDSAAAESEADADEAFGAANRKLLDDYWHRDYRAMMEGPQATTTDE
gi_440794287_gb_ELR15454.1_hypothetical_protein_ACA1_277010_[Acanthamoeba_castellanii_str._Neff]_EOS	MRSWWTRRIAGSCFWASTRAGPTAARTRSRTTTIVRASRHPTAWSSRRGRLPPRPTSSPQSGGTTAGSSSISTIN
gi_440794404_gb_ELR15565.1_hypothetical_protein_ACA1_164140_[Acanthamoeba_castellanii_str._Neff]_EOS	MTVVKTTAARTTTRTGTGRMTRTRTARRMMMTRRRASATGSASRFVTRRTATPPQRPGSTPPRPPRTAPKETTSTTRKHTTTTEECPKETTSTTRKHTTSTTKGCPKETTSTTRKHCEKDEYKH
gi_440794521_gb_ELR15681.1_hypothetical_protein_ACA1_377970_[Acanthamoeba_castellanii_str._Neff]_EOS	MKNQCLALLFLGLLACALAQDNTVTVTKATETVPTTQIVGSTATTGTVAQPVLTLSTSSASSLSPFWML
gi_440794532_gb_ELR15692.1_hypothetical_protein_ACA1_378100_[Acanthamoeba_castellanii_str._Neff]_EOS	MEEEGEEEEEQDMAQGQKRGLEEGTTPAWNKRKVELKGDNAKSKGDKEEDNEEDANKQEDNKQEDNKLFKYKLRYAHTEMEQW
gi_440794664_gb_ELR15821.1_hint_module_protein_[Acanthamoeba_castellanii_str._Neff]_EOS	MSHTALLLLLVLAIVSPSLARGYMYDYSVSTSCDCHKVANGTCIHWTCSSDADSAYQCFWGGSTVELETGEKIPMSMLNVGDSVASLGSDGRIRYEKFHGWLDIDSDRFTTFVRLHVGYATAITLTKDHLIFLVDYETGTDISGQTPVQPGDRVWLNENGLAVAVEITSITYHELRGIYAPFTDSGTILVNDVLASNYAKVSSPHYLVHDVFLAPMKLLAGTPQKRGVHWYPALLNYLYTSFMSE
gi_440794665_gb_ELR15822.1_hypothetical_protein_ACA1_079170_[Acanthamoeba_castellanii_str._Neff]_EOS	MASSAHITGYSRMRKAELVAALAPVAKIAKRTAARKTPTTDDGLAGLTVKELRTRAKQAGVAVPAKARKADIIRALYAQPAKKRLAKRTSRPQPAALPVASPQPERLGIFAGVSHALYPHPVGSLADREFLAQNKSLYKRHHGNFWSDFIAEIANHERVRDLCSVDDRGRPMALVVGVSRNARMSPTKQIADMNEANAEANGLTVEMLRKRVINHWGKIHALKPPPGYFKITHRKEAGGSSVPISERWMRSSGIGRCGDDRPWLPISVGVHLAEGARHAMFVLINRGTGHTYLFEPNGAYAQTARRFAYALGLLPPLYQLLMTEGGMSPSEWRTTTFVTDNPLSGDSYGIGPQGRQGVPTQLLDHASGTCAAWSILFYHLFILNHMLEPDDILKHMLDP…
gi_440794666_gb_ELR15823.1_hypothetical_protein_ACA1_079180_[Acanthamoeba_castellanii_str._Neff]_EOS	MDSVSVATREILGNGLLRRGWVRHGRAYGVERGGLAGPSGVLRLRRRSGTLPRRFRGAVSGRRAWILRGRRRARGHPGRAELSGP
gi_440794669_gb_ELR15826.1_hypothetical_protein_ACA1_079220_[Acanthamoeba_castellanii_str._Neff]_EOS	MTKPVSVRLWRHALYEAYGNIPGSRKFDGDCEPIHDVEVLLNGAILKLHRSILIHATPYFADAILASKPNEMLRIDCSDGCDDSRYIQALIEAAYCGSKEFDVFQASEIVGLARECAKHRTSMPARLVCVYPVFRLDARPTAPGSVGTRQRQYAAKDDPKEMRALIDVINASLYIQLIDTIDWEWRHVGPWFCKAIDGLRHPIWNYHFE
gi_440794670_gb_ELR15827.1_hypothetical_protein_ACA1_079250_[Acanthamoeba_castellanii_str._Neff]_EOS	MNNNNNVDAKGWDYEHKLAYQYEREIKDCYERALDALREARDHFASAKVLGVRPDCGFEDGECIDNLQRCIEYGRTMTWRSRSSTNAKSSPLR
gi_440794671_gb_ELR15828.1_linker_histone_H1_and_H5_domain_containing_protein_[Acanthamoeba_castellanii_str._Neff]_EOS	MPKVTHASMVKDALKDLNEPTGSGVIAIIERVAKLYEGKLTSTYERLIIKAIKDGVLAGTLVREGSRIRFPTKDDEDRELTVEEELIMIACREGDMYPDRLAKAFADDMDDEEYEEALQSLLGRGYIKLVSDGAYRWTDRAGKIFIYMPGDVHGASFIERLPA
gi_440794673_gb_ELR15830.1_hypothetical_protein_ACA1_079290_[Acanthamoeba_castellanii_str._Neff]_EOS	MDSLPDHIVTKILKFTDSDEAIAAWAATSRKNRDLAWRCIYEIMFVVLAYRDQHIRVLAVFVEEAAAVAYAGKLCEGDDYADAADYVWAADAIFDGHSEELNRCVAVQKAPHTK
gi_440794674_gb_ELR15831.1_hypothetical_protein_ACA1_079300_[Acanthamoeba_castellanii_str._Neff]_EOS	MQSEKKRPLITAETKAKRVADADGKRDAAYTRRISLVNALFDTPHKDARGTVTLLCRAPPDIYEWQEELDSYDGEEGSVQAFIDGLPADDRFTVVSSTFNPHTIVEMLATRRSHFSAFTFAPRHMQLVLVDRENDECLYSITHGPERELEYDPAGVSSSSLIARIHEEVNPRRRDDLCLVAIEHGDDSMRPEPRVWLEFPDIHRDEMPPRMLWAIASAMLDCSFFVMTGEGACQRLNLPGIKPKPTPTKLCAHISALNLQSRGYLPRAKLYMRVKGFSAEY
gi_440794676_gb_ELR15833.1_NAD_dependent_epimerase/dehydratase_family_protein_[Acanthamoeba_castellanii_str._Neff]_EOS	MSFPRILVTGVTGYITDVDIKNTQLFGLVRSEAQANVLKSKVIIDSAATLDPEAAKALVLGLADRKNDTGKQTYFIHTSGTSNLSDRPISGQYLEPVPRIFSDKDDIYSYEKEREAKEEYDQRTTDMAIIDTANEVGVQTYIIVAPTIFGTGTGHFNKFSIQIPVITRQTIKSGQAEVIGEGKGEWDHVHIADLVLLYELILAKVLKGEDLPCLQRGIYFAETGRHTWLELSQGVAAAGLDLGALKTDKVKSVTLEEAARWFGVLGRGVI
gi_440794677_gb_ELR15834.1_iridovirus_major_capsid_protein_[Acanthamoeba_castellanii_str._Neff]_EOS	MLEQVTLHAEKKLGDQVGQADTREQLIDYGKRTQHIYFDWNRHTEHALPLIALQYHDGKINVRTRRAEELIVRSGEANNPATLAQPGDMCEMTLLLNYVFLDAMERRMFAQQMHEYLVDEVQHSSSESHTAGVSSQHVRLNFNHPVKELLWVVQRDSAITPTPYTGPGALAGGGGNDWFNWSGQYDAGLGLVFDPIASAELQLNGHPRTLEHPAQYYRTVHPREKHTSKPSGFIYNYSFALYPEDKQPSGSCNFSRIDNVTLRLIFPNAYNAESAAHATPFNGQIRVYAPNHNYAN
gi_440794828_gb_ELR15974.1_hypothetical_protein_ACA1_002890,_partial_[Acanthamoeba_castellanii_str._Neff]_EOS	MRLAIRPDLAPRDPLDTLGRKEGARSSVAQHPTAAFRVVATGQHRKTIDEEGPRGRIIRAVLDNPETADLVRQQAAQLALAPLPDQSLVGLRLRWAPEEWPAGLGMPDDGQPRLDDAILDALVARRLTLASTGSRRWTPSASASRARCRTDTNCSTIRHRLQPDELTYS
gi_440794829_gb_ELR15975.1_hypothetical_protein_ACA1_003000_[Acanthamoeba_castellanii_str._Neff]_EOS	MELPVILTTRTGKLVVIASVAAAAAAAVVLTAVLLGVLLTLPSDNAYLPQSGKHEMLVAQKDGAYRKNGQPVILARSYGGNPWEAVPDLDRQPVDIQCNDDNQCTMQTDVDYNVVSVVVPEELRNMTALHLAARLHQQATFGANLATLARVTEVYGTNYGNWIRDQMRLTPTLLRSYYRDRANARPGMFDVGQKTAPCDMGSRWHRYMITSNPSPRYMKEVVRAFRTGAYRGVEFSGRYGDLAATIYAILMDHEARSPIVEADPTFGMYRDPLVKLLHLMRSLDYQSPKQREVAFADLDDRLGVQPFSAPSVFGFYLPEFRPAGPADEHGLVGPQLQLATTPNLIGFLNGLTSLIDHGLTSCENGLGVYGPSRRCVATGPHPTADGSLTYTMPINGTVN…
gi_440794838_gb_ELR15983.1_hypothetical_protein_ACA1_221590_[Acanthamoeba_castellanii_str._Neff]_EOS	MEEWRKNVERFALELPGASEHIRGLAAWYDSPEGQGEIDVWLGRRYTDSNEGRRKIVHTGLTMSILGIMTAMIGSATKDNGSTPVQEGLD
gi_440794839_gb_ELR15984.1_hypothetical_protein_ACA1_221600_[Acanthamoeba_castellanii_str._Neff]_EOS	MTTPIPPSTSFTAHGLKRKAPSRPIKPNPSAARRAEADSTNKRRRITESALRASVLEYVRLDDRIRDVTAELKGDKKRREQLRVGIMDALKASGKPACKTDDKGGRMQHLRIKTRKARVKPKRAEAIARMEAWTLARGLPPATGEELYKAVYESPDAMVEKTSLCRIKPRKPRPSKTADKVLMLGGPPSDDEDEDSSSGSGSSCTDDSDDSSSSSDDTTATKKLSK
gi_440794849_gb_ELR15994.1_hypothetical_protein_ACA1_222100_[Acanthamoeba_castellanii_str._Neff]_EOS	MATDFNLISFGNFKATGGGSSIRGRLSVQHNVSISGTFSIGGARNVRQQRYSVVIGGESVTWRSGSVSGGGLLVTSTNEGAMQLDLGNSLQRQTVGGCDVASNCLISFFDDAFSYFDGFTSDMASDAQATGAGSVTLLHGGLHFTGPRWVQGTRCLVFRVPLEQWNLVHYFTKAYVVEDQELVVIDQDGTLFKSLCLRKVSHNLPR
gi_440794943_gb_ELR16088.1_hypothetical_protein_ACA1_224890_[Acanthamoeba_castellanii_str._Neff]_EOS	MPALLTLALLTPTPALPTLALLMPALPMPALPTLLTPTPALPTLALPMPALLMPALLPPTPALPMPTLLTLALPTLTPALPMLALPMLVLPMPALLMLALLMLALPTPTPALPMLLPMQLLRAPRLLHC
gi_440794992_gb_ELR16133.1_hypothetical_protein_ACA1_177410_[Acanthamoeba_castellanii_str._Neff]_EOS	MSMTNLQNTINLKIKNELKRSSAYFCIDDREDETSLWPETEKDSEFASGVELSIYFKRSDGRKHYLLFKETLFNSGVYRIYSATHRAEGPPKLSFEPCHTEKKYNEQQYIEVGQAIREISETKAGLVTKQQLDDIIEDMF
gi_440794996_gb_ELR16137.1_hypothetical_protein_ACA1_177450_[Acanthamoeba_castellanii_str._Neff]_EOS	MSTTTPSHNRSSSPQGTSTWALIIKIKAKVSFIKFDTAQMAERRRDLWKRQAAWLADRDPPTPDPFQCAEAVLEKKQRQAEALIKWTSSYHADTALRSPQR
gi_440795083_gb_ELR16223.1_hypothetical_protein_ACA1_010620_[Acanthamoeba_castellanii_str._Neff]_EOS	MAVCILYDMLVGKEICNVWEAMLSKLLLSEAHVYYKDICTDCHIKALFGKVDSAYNIQQPPNQTSQLQPLS
gi_440795103_gb_ELR16241.1_hypothetical_protein_ACA1_336940_[Acanthamoeba_castellanii_str._Neff]_EOS	MDLENESIRVVLVEGQNVEELWVPLKQGHHNPLLPDGMRLEAARTVVADANDEKLLCKTSISWSQFSLYGGWCDERHGTGYKLYS
gi_440795141_gb_ELR16277.1_hypothetical_protein_ACA1_202500_[Acanthamoeba_castellanii_str._Neff]_EOS	MEACDALLALRESSDLVSYAPLGNDLQEAYAECTDWGCAIRSNDADAWNMLAFELKQAELLCMGNEHVAYEAQEEEELKMWMGGYYNALVDGGCDAIMDKIHM
gi_440795143_gb_ELR16279.1_hypothetical_protein_ACA1_202520_[Acanthamoeba_castellanii_str._Neff]_EOS	MILFFAAIAVVGTVTCLFVSVVLPFAFMACLFTDGQ
gi_440795144_gb_ELR16280.1_NmrA_family_protein_[Acanthamoeba_castellanii_str._Neff]_EOS	MRIAVTAATGNTGVALVQALSQAGHQVAAITRDPLGKAAQELAALPGVEALTLEDAFNKPVDSDIFYARSHLAVEHFLEQGDIPFTSLRPNLFHNNVVGLDLASVAKTHQFRTMAHGASVASIDPADVGRAAAALLSLDDPSPHYGQKYTLTGPENINDQSVGEVLQEVLQTDVKFAGGVRDDEFPALFLAALAKLKQGKGDLAHTATSPEILALAPPRSTFKDYVTHYFAKRV
gi_440795145_gb_ELR16281.1_hypothetical_protein_ACA1_202640_[Acanthamoeba_castellanii_str._Neff]_EOS	MQHAARTILPQTPLATSLPNRIALCTHDGVKKVKVCFVGGTITLCGRQTTRFDRVTTSGDGSSLQAHRRNPEGKLCQPQKASGHANCDWNATKLKNLRAKEFEPYTEPDTTKELVHEKPGGENVWQGI
gi_440795146_gb_ELR16282.1_hypothetical_protein_ACA1_202650_[Acanthamoeba_castellanii_str._Neff]_EOS	MSIKGIKLAFDVALEVDTVFLSTQDNHDLSTTGTMPPLVNHIVAPNKYPMFHVDKRWLPVSSLGRVKLGSLWSTGLRGAPHKGHPIVSVAVRLDNHLTYAFNLCDLTELNWKKSGLKIPEDDSMLVSFGRDCMRMAGENAAIMMSKINDVTLELAFQSHHTPEDWEVEIINLGENARIISECTCYIEYAT
gi_440795147_gb_ELR16283.1_hypothetical_protein_ACA1_202660_[Acanthamoeba_castellanii_str._Neff]_EOS	MDVTRQILKCIIAKRDTLKCYYINKDAQGLVYEIIMGQRHEHSDLVETLKGCIKQTYTNNHSVLIEKDWDTSSIP
gi_440795252_gb_ELR16387.1_hypothetical_protein_ACA1_047670_[Acanthamoeba_castellanii_str._Neff]_EOS	MECMKPYHKKHKDKEKGSKRSSPSPEVEEEYEVKAIIDHHNQKNGHKYKVHWVGYTTQDNPWANQLVQDYLNSHRL
gi_440795300_gb_ELR16430.1_hypothetical_protein_ACA1_028710_[Acanthamoeba_castellanii_str._Neff]_EOS	MATLVDILLCILAIILPPVPVLIKRGCGINLLINLLLCIFGLWIGGIIHAIYIICVTPGEAV
gi_440795383_gb_ELR16505.1_hypothetical_protein_ACA1_146290_[Acanthamoeba_castellanii_str._Neff]_EOS	MFARPTDIHFPSATVACRDGHPGLRWSTPPNEAYSGNFFTYCISGNCSTADNNVHVLKRTCTFTPAAPPPASDLLPAGSYVLMWKPTNQFLSGTSNTTAGLSTSRNYWAFAAGTLQSVGGSAGCLYGQSVTTTSRSPAKVSLSPQCSVGFNERSSWQLATDSLGRSYIYNSYFNSCLVPDGHSGVIMYGDCGDNAKNWVITPVA
gi_440795414_gb_ELR16535.1_hypothetical_protein_ACA1_167450_[Acanthamoeba_castellanii_str._Neff]_EOS	MRTIAVATRLNYTCQWATQAQFLGGQDGPSSSLVSTVLQAPVPIQLEDRVPAVAHFTMSLLVGSGPDTIPPTDGVPVVKPTKARVLSVSSLSY
gi_440795415_gb_ELR16536.1_hypothetical_protein_ACA1_167460_[Acanthamoeba_castellanii_str._Neff]_EOS	MGIVKKFLNLHILKHISTELHKQIQAGNKYKISKKAFTKLLIACQRHIQFLSKARKVATHLTDRDFIHLKNNITTGVGSSHHL
gi_440795441_gb_ELR16561.1_hypothetical_protein_ACA1_087430_[Acanthamoeba_castellanii_str._Neff]_EOS	MDPEVAATQVRQEYDVWARTRAVAYDQLPGQYDVDFHQANMDASYAMNWLNASYCTDPKHELRPSASSAP
gi_440795589_gb_ELR16709.1_hypothetical_protein_ACA1_090070_[Acanthamoeba_castellanii_str._Neff]_EOS	MSAAPPRGTGWWAVVLPRKANAGDGEGDDGAESEDVAGREEGVVAVDDDSGGDEDEDDDDNDEKEADRSGLLSAAAGDGAGDPGDGAWGGAASSGLALRASPAGGKVGVK
gi_440795612_gb_ELR16732.1_hypothetical_protein_ACA1_090300_[Acanthamoeba_castellanii_str._Neff]_EOS	MATQLPLTARKSLKDAEPQNAEAIKKLEAATGTTGWTFEADGAAIHEALKNDGNLIGRVINQTLAGLVDNIIKLCKKDEMYKEAFVEKITAKKIKFVVTSEGPAYCPGETSFPEGVLLVTIHNEKPWVNVNQTGNKIESQL
gi_440795613_gb_ELR16733.1_hypothetical_protein_ACA1_090310_[Acanthamoeba_castellanii_str._Neff]_EOS	MPEWATITYGEYFLDCHPLAFHYILNAGTLYHRIRNMAVMMGLDSLITILDNMRKEKEAESEHLSEEEKRQNCADIRLDMERQLLTISTGSEDKVVEWVEQMYMNQRDMVDAWNRGMRG
gi_440795617_gb_ELR16737.1_hypothetical_protein_ACA1_090350_[Acanthamoeba_castellanii_str._Neff]_EOS	MSNYLAWRLVNGGIELCIKRKTRRVKDKNGNSKLQKPTRGHVRPIDIAQFISLEPDLAGVFHDAMFAAGFQTNVNTIVNKKKAANRLQEKAIHKAMILSKDMSNEC
gi_440795621_gb_ELR16741.1_hypothetical_protein_ACA1_090400_[Acanthamoeba_castellanii_str._Neff]_EOS	MKRERKGADKEEKHKTGDTAVAPPGSKKTKQNKRPLYKILENGHGDDDEEKKKKKECTCDSESEDEEDSSDVEYECCCGANDQEEEPWDYNVCGPHELDWSKLTERDKKQLEDGVMQLIGYYFEKDLNPEFSRAICQSKRKSIDKAEKEKKHIDGTIADRVGLVKFMSFENGEQSELPDFKGTIETRAWAARF
gi_440795622_gb_ELR16742.1_hypothetical_protein_ACA1_090410_[Acanthamoeba_castellanii_str._Neff]_EOS	MEAIGLRGSHVERLINSERFTQEDWWDIHYEVNKNCSLMCNSGYNLWLLVSVAGFFIIAITDDELVTELSTNAPLEEKKCYLVDVGFPAAMVAVLLMAIPESHMINMQPMKLTYEFAYVGATLYSMQHEGKLPRGWLDDAILNPSSLLTLAKGGGRSS
gi_440795624_gb_ELR16744.1_hypothetical_protein_ACA1_090430_[Acanthamoeba_castellanii_str._Neff]_EOS	MWRPQQDWAYVEITKRGEGKYYVDRSMSGYFWLQGVDRSLHRVDVVWRHSRLSSDYALNKFRENAAAKGQTAEEIEAKVEVEEVNYREMFQEAFICYWDNDKRKKVVGPKDKLRVLLQFSWCDGYCQFVLRKEQADGTTDSHDLKNEDAEEEGEDEDEDEDEDEDEDEDKDEDEDGEEL
gi_440795627_gb_ELR16746.1_hypothetical_protein_ACA1_019980_[Acanthamoeba_castellanii_str._Neff]_EOS	MPMYKGGCIDAILELYEYATISDEEKVKLAALLFFNAKPMLIPILEEAMLSQLLLSEDLIQVEDGVMCQLHQGTKHKFFDGEARAFEYAMAYVVGGAWLQVSVFRDRARLIGGAMHRLERLIPGNRPTTAKMHQNQRDILIATRIANDAMAWFRAFELKYRPKKHGSVYLFDSDITTNWHEMVEAAVRDVHEFI
gi_440795691_gb_ELR16808.1_hypothetical_protein_ACA1_383390_[Acanthamoeba_castellanii_str._Neff]_EOS	MLIEKWLNDHFGLSNLVYRRGAVVGDGVLEGDGVFDGAGVLEGDGVAELEGDGVLEGDGVVDGDGVFEGDGVAELEGDGVVEGDGVVEGDQPPFKTKGRIEKKGKR
gi_440795703_gb_ELR16820.1_acetyltransferase,_GNAT_superfamily_protein_[Acanthamoeba_castellanii_str._Neff]_EOS	MAEEAGAGAGAGATTEVAGEWRHESGYILTNDPERVDLEALHRFLSTEAYWSVDITKERVALAVKHSVPFSLLSPTGEFVGFCRLNTDHVTFTYLSDVYVDKRHRKRGLSKWFLDHILATDYVTNVRSVFLMTKSAQKLYAKFGFEVVENRCMVYRPGVAKDVGRYDWRLVEYI
gi_440795715_gb_ELR16832.1_hypothetical_protein_ACA1_383650_[Acanthamoeba_castellanii_str._Neff]_EOS	METAHEDGVGCLIQRLDHLVLTVASVEKTCAFYERVLGMEVVSFGPQQARKALRFGQQKINLHQAGSEFDPKALRPTPGSGDLCFVTALSLDDVVAHLTKCGVAIEEGPVARTGAMGPIRSVYIRDPDANLIEIANYDA
gi_440795842_gb_ELR16956.1_hypothetical_protein_ACA1_128220_[Acanthamoeba_castellanii_str._Neff]_EOS	MRVLSSGHGQKLVALRRISSQCLGASMRPSSTPPMRTRRPSPPSGLQDHRIAASCVPGYSRPLRAPPEWPNHLQCRFGSC
gi_440795874_gb_ELR16987.1_hypothetical_protein_ACA1_304290_[Acanthamoeba_castellanii_str._Neff]_EOS	MRTYSASALSLLPHYNSKTILQKHALYTITKDGSVTVSYTRRVCLLASRPTARDFTTILGHAPIDVPCIVADKANIESLAQTQLNEPQLGIYAGVAHALYPFPVGSAEDHDFLSNHKSMYQNPGIHTQFWPILIHKLATHQHVNNLSRQQIWLEDERGLLRCGTDRPWLPIAIDMSQSKHGGGHAILLLVNLALGRAYLFEPNGAGLTDDELGGVVLPPIYRMLWVTTQFIANADNHVLSQGPQNL
gi_440795875_gb_ELR16988.1_hypothetical_protein_ACA1_304300_[Acanthamoeba_castellanii_str._Neff]_EOS	MTTGVSSTDCAHSGDTTCTQRNGGGADGSRWCASETGGCCLRVQPPAKNQFGCCTSLDVHNFYDCGNSWCPCSDDCKGILNDYCASTDNIAGPTCQLFCSKVENKALCDPTMRKYCETVAAPSDPLCACIRSDKDGIPAPSCFSAPCTSGGYQTLDHVNQATRCPDFCGAIIDCACTDGCEINDNSFETYCCQRHPDLCKNNGGGDGDSFWSRFVQFWTANTQRKIIGGGILVLAIVMLVVLGSTDTPERRYVEGASNAPAMVRDISATASSHRWMMAWTKLHVGGTMSRRRRKVAQLDVLDVVANGLDVFLGALGQQIVALLIVLEHLAVGQFESRDDARQFP
gi_440795877_gb_ELR16990.1_hypothetical_protein_ACA1_304320_[Acanthamoeba_castellanii_str._Neff]_EOS	MLHITSMAPPVHTTNLAIADWFRRAQDAGESTWGMAACFTAAAEMRWDVLEWLLHRGGLWACAAYVGRPDLIGWIDTIARCPIELAKCQIDIVVGFVADIVRADPDADPPYKEAFDRARGDDGGVSWIARGIAADTEQNRAIEMAYDHAFVYLRQKILMSL
gi_440795878_gb_ELR16991.1_hypothetical_protein_ACA1_304330_[Acanthamoeba_castellanii_str._Neff]_EOS	MESTTSIPLDKGLFDKAIREGDLEFIKIAHANSHIVDAELCDTALHFSQYAMFKWLFENVPHSKDNAIRFMRRCLKPSVQAWIGRRIDPGWFNELENRRAAITEAKKRKRETYDIVREPIADLKRQIKKVKSDAECHDAGARALLFFGTIVNDVGDGVHFLVGKYALELQLMRDLLSGKTTLGLDDSTAESIRREIKSIVDARLVVYQHRPLGGKWRILGFKSIKPSDKTRATIKCNFEVLVDAAAGHEIEGWGESAEIISKHYDHDAKAWHE
gi_440795880_gb_ELR16993.1_hypothetical_protein_ACA1_304350_[Acanthamoeba_castellanii_str._Neff]_EOS	MRLSPPMDNIVPCCLRQKDTFAECGNDLYPWSPGCQEIVGQHCMDPANVTSPLCQSFCSVIDNKRFCDTAMETYCATSAGQADPLCSCINAVARGSPIPGCFDSRCSASGYKNFDQATQAQNCPSFCGTVISCSGSGDCVVDHNSIVTHCLGKNTGSSAGYAQKQAAKHQKPSRPWLYFVYILAVVLILAVGLHFAH
gi_440795899_gb_ELR17010.1_Rho_termination_factor_domain_containing_protein_[Acanthamoeba_castellanii_str._Neff]_EOS	MPKPSANALETKTVTELLKLASAARIAGYSRMRKADLIAALAPAKAPIRKPAAAAKPLTIAQLRAKAKQMNIAIPPKALKADIIRLLEAKPPRLAKRTNAGSRAATVAPPKPAEQPQPQPLPGTKAVVLKRPKPKPSYSELLRLGWRSYGRSNIHVPCPNAKKPQLEAFLATPRLTDQQLGIFASVSHSLYPYEVGSAKDRRFLSQHELHGTSLQYFYWSDFTSALATHERVRDLCSVNPYGRPLTLNVERGIWNRLVNGFTMSDDEILAAFARANNTDIANIRQRVMDGVMHTLRQPPGMFRVNTTQLFSDGPFHTTSKEGSWLKSHGIVKCGTERPWLPIAVGVGYTRMDSHALFLLINRGTGHAYLFESNGFDPDNEGAFRVTHALIALSAIYEHL…
gi_440795901_gb_ELR17012.1_hypothetical_protein_ACA1_020480_[Acanthamoeba_castellanii_str._Neff]_EOS	MWGAVAIIVVVIVFAVIGWVIYKRTHGKSSQSDTLIGSVRNVRLEPHDAFVSAFYGQPHTAGFVFTWDPPTNGSGAGYSMSYSYSITDPSGDKTPQATVGSNVAFLPTPLKDGTYAITIAASNQFGTGPSATFNGTLDLKPQPFPANAIRVSHPTTGYYFERDAVPTSEDAMASVSYVSTITDPSGKQYHSESAATRIGLPQPIVSGRYQLDLYAKNEYSDNATITGSTNIAKLAVRSVSARWVASSANDGAYALNASAIIENLPAATTPHFSLSYPDGSGVYLAPGTCGTFSNVASTCSPNSDGIQTCASDMQPVYGSPNLSSLLACTAIGMTNKSMRNMPVNLKVDVVPQNALIALASMTMGTVFPGTAPARVTNGRIAQHQ
gi_440795902_gb_ELR17013.1_hypothetical_protein_ACA1_020490_[Acanthamoeba_castellanii_str._Neff]_EOS	MHRERLVDRRWISRDSQCEIEYRRALSSQTQKAGLDSDAPVSYTVKLTDPKGVSTTGQTQGPAWPIPQPAMNGTYAIQITPSNKYGQGPSATGQGAVVVFSITGTSANWLSADVTGYESGDRITVEPQYPDGSPVIMQGGCSALPLSTTCTSMGSGTSRCVAATAPTYGVDPSKPTPATVASKFPRSSTPASMSNIHMSQ
gi_440795904_gb_ELR17015.1_hypothetical_protein_ACA1_020510_[Acanthamoeba_castellanii_str._Neff]_EOS	MHTLTVLLLLAMLATLATSQGSPLYFGTTMFTFHTASSPLANCIHDTSATASPLKCNISNSDLTLWTLTGPTVTPGDEALSPTTPAMLNPYGSGSLTQWCIPKNSTSYLDQNTVLCNSVPILGWLMFIKTSGYYGNGIFSSDQFAILNVCNGKFCTMGGVGMISCNTEDIAFAT
gi_440795905_gb_ELR17016.1_hypothetical_protein_ACA1_020520_[Acanthamoeba_castellanii_str._Neff]_EOS	MQIDVFVTSKGQPNRLMVLDGTGNIPGSQLGNAYAPLVTKGALIMGNSTTLTILPLGTMNQLLTADTNATNGIKWAQGDHTTLNNVGTNTHAQIDTFIGSKGAASGLALLDALSFVLVVQLGNMGSTMPVAMLLTIVCPWTEARWAGDLNVLKTTGTLVPMYLGAINGGANNTYFVNLTDHTQQPHAIEIMLKNTCTVLLIVDPGNSAQLLLNGGYYLELGTHTFMVLALAFMLCSITMGTYMDKWSGGNSITYVEATRMDHQKTWHVM
gi_440795947_gb_ELR17056.1_hypothetical_protein_ACA1_056770_[Acanthamoeba_castellanii_str._Neff]_EOS	MVKLLTHFPLPKNTQWTCSQSCGQCSMQQALKVVHNTIMQCKPAPAQCNKLKLTYKEAWLLMPWFLTLYNVHKQFIKHKG
gi_440795948_gb_ELR17057.1_hypothetical_protein_ACA1_056880_[Acanthamoeba_castellanii_str._Neff]_EOS	MLKPCDLLAEVWDKLLKMLADSDLFVSINKINNADIPTLSHDMWEMEGATPTIDCKALKLANVTLVGPYSEISTEIDELEQWLVVLRGLHNDFKQLMDRTAEIMQAERLKCMNEDLQNLIEAAQKCCDDNRRAMLESFGMAMPTVMVAPPPLVPAMLQCGIR
gi_440795949_gb_ELR17058.1_hypothetical_protein_ACA1_056890_[Acanthamoeba_castellanii_str._Neff]_EOS	MMGAMQSNNEINTAINSMIAEINSTTQHCQTKSSQGQQINVDTVCGPNVSKIDISHNNFNIQGTFDSSHNSNAADQNIKNMMKQLAKSLEGSLGIGYVSANNVQQLTEDIAATINNSTINDCIVDLAMNQGIYVKLDSGKCPMDSDIKITYNNFNELSTDMTSCMQMVANSNTAMQTLRNIIDQKATATVEGILSPLLIIILVILLIVGGIMFGGTKMLTSLAFIALLLVLLIVYGVIAWLKKWFPFNG
gi_440795958_gb_ELR17067.1_hypothetical_protein_ACA1_056990_[Acanthamoeba_castellanii_str._Neff]_EOS	MSGNYQSIADELAAVTQRFHETQEGLMIQGREMKRLQSELSAKTAQSNLKLNSEINGLKTHLTFLHHKYGI
gi_440795959_gb_ELR17068.1_hypothetical_protein_ACA1_057000_[Acanthamoeba_castellanii_str._Neff]_EOS	MRCDMGATLSFIVLQILEQLPIKEVEERERIVRNNTSAIKHWGAFAGIAGASDKNAKIADWRSADASGIIRNGLRKMKALGLAGINLAQADAPPVLAIRWPSRVNRSNFEAYFSDDAPISDARSEWHNPEPFMAAFSSGGKPIPLVFVNAIVGGVTRACVVLIRKGKAHCEITAFAPAVTLAMAVNLGRALLYALRKALQTSARVRVCITTHSRPSEKDAVNVWHENFLEVVSIPTIRSETWKRLDGTVLPSLIYTHALAKSPRPSLMTTAMNMCQSAPRADVAALADIYASTLLSSSA
gi_440795961_gb_ELR17070.1_hypothetical_protein_ACA1_057020_[Acanthamoeba_castellanii_str._Neff]_EOS	MNDVPEVSLHQLNRSKDKAVRDHEWYGKKRLAAVYGWMALLLNALVKGPVTLCGRDINSVFFFSRLCSVASAKIGGFHLDTRVEMPFAMPSTGVDESFVSVCPDARVVIRLENCDRHWKRDEMRTSLRRTIRGLSKDWTRSLNAQLAASLFDSRDLSTHSLYFHKFRLGRAIPAQEEMDIYRRIFRAMGYGEDLVVDDRFNLPNLSGGLRSLPNQFYVWVPHRHEPDFRKDFVRGCTSMRSSVASIPQAEYAFSMSRSIASLPLKSANKTRRIIRLSVHTLWISDSGIHLSASVIPS
gi_440796025_gb_ELR17134.1_hypothetical_protein_ACA1_057900_[Acanthamoeba_castellanii_str._Neff]_EOS	MVKQPEWKKQKESNLKKKSLSKLQNMCTVS
gi_440796146_gb_ELR17255.1_hypothetical_protein_ACA1_059620,_partial_[Acanthamoeba_castellanii_str._Neff]_EOS	MDVCSAIQTTCWRLPASNARAASPLALTPAVNLNLAHLLTITVALALDPTRPVAVAVAVAIDPARPLALDPSARPLAVTVALDLDLAA
gi_440796147_gb_ELR17256.1_hypothetical_protein_ACA1_059730,_partial_[Acanthamoeba_castellanii_str._Neff]_EOS	MSHMGEDEVAVTQGSADGVHGAGTLVEDVHTANGPYTEVCETMCETVVKFSVPVV
gi_440796240_gb_ELR17349.1_hypothetical_protein_ACA1_060870_[Acanthamoeba_castellanii_str._Neff]_EOS	MATNASSLDSSNRGNHYDDDNNNGYGDYRGGQHFGWIRRPNGDLHIRVSALALYEAARPVVALQTLGLFAASVAAFLITPVRCLVGAWLAFALYDFVSVAPYFEFALLASLGYHTAYDFPAWVEAAVVAAAVAYVVVAPVARLTSLLWRLCGIAVTTAFCALISLGMAAPIWVTWSLMVVGSASMLMPHSATLYVGFATIHRVLLALLLLYRYVWRNLAS
gi_440796418_gb_ELR17527.1_hypothetical_protein_ACA1_062710,_partial_[Acanthamoeba_castellanii_str._Neff]_EOS	MSHMGEDEVAVTQGSADGVHGAGTLVEDVHTANGPYTEV
gi_440796691_gb_ELR17800.1_hypothetical_protein_ACA1_066220_[Acanthamoeba_castellanii_str._Neff]_EOS	MYGGGYAAQSPQMMTAMLQQQQMFQQQQQQQQMMQSFGQTGVAAYTPQQQQQMMIQQQALALQQQQRAQQQQTGYGQSKPAMHRPALAPPQPPAVARPPAIVAKPAVERSAAAHLNINGMLSDGTLSIKPFSVEHNVYFLKLGDTFYRAAPRIPLANPYDPEGPYNGLTEKPRHAVEWSEIREKLVAAETERGGGDRTAAETKIDTVFRPSVIAPTDRAILLNPLETIVAHNDEYASPASCMSRCLIQVRLTRSHGWGGQVTRPSLTITNLSHSSKCVIIVDRPIATIGFVATPFYDPGNRPAGRGRAQAEAEIQRYRTLWHPLFMIDDPPAELPAEAPPQSPQQQQQFAGYYQDATGVPYPYVQ
gi_440796692_gb_ELR17801.1_hypothetical_protein_ACA1_066230_[Acanthamoeba_castellanii_str._Neff]_EOS	MLLLINRNTGQAYFFEPNGDVLMEHYRKLYALITLPNTYHALVTYSGPKPSEWCTTTFIRDTIDGFRPQAMQGPKETLLRHNNGTCLAWTTLFYHLFILHPKLSPNELLERMLAPKQRMHLGTIVARYSMYMIDQLDDMLSDSNGEDLDVAKIERLRKKAKANLEELTQKCNELLLKQRQIAKKQVCVGVEKASKYLLNECV
gi_440796693_gb_ELR17802.1_hypothetical_protein_ACA1_066240_[Acanthamoeba_castellanii_str._Neff]_EOS	MTRGSTLGTKTVAELQKLASTVRITSYSRMRKAELIAALAPKRPKVHPPTKKTSSSSINSLTMVQLRAKAKLAGAHKINIIHALETKPPRRLAQRTAKAVAAPKPLTLPVLIPQAPLKPEHFQRLWKADKARAINMACPHIDKEQLNRHLSMQKLTARELGIYTGVSHTLYPYPVGSTQDREFLSQDDDLFHSSRHSFMFWPEFIKEIVTHERVCSLCSVDGHGRPLELNIAMENIDDMPKEQRPGYIEDAFT
gi_440796694_gb_ELR17803.1_Rho_termination_factor_domain_containing_protein_[Acanthamoeba_castellanii_str._Neff]_EOS	MPKPSANALETKTVTELRKLASAARIAGYSRMRKADLIAALAPAKAPIRKPATAAKPLTIAQLRAKAKQMNIAIPPKALKADIIRLLEAKPRRLAKRTNAGSRAAAPPKPVAEQPTRPPPPLPGTKAVRLELLRLGWRSYGRSDIHVPCPNAKKPQLEAFLATPRLTDQQLGIFASVSHSLYLYEVGSAKDRRFLSQHELHGTSLQYFYWSDFTSVLATHERVRDLCSVNPYGRPLTLNVERGIWNRLVNGFTMSDDEILAAFARANNTDIANIRQRVMDGVMHTLRQPPGMFRVNTAQLFSDGPFHTTSKEGSWLKSHGIVKCGTKRPWLPIAVGVGYTRMDSHALFLLINRGTGHAYLFESNGFDPDNEGAFRVTHALIALSAIYEHLVSSGNLTPS…
gi_440796696_gb_ELR17805.1_hypothetical_protein_ACA1_066270_[Acanthamoeba_castellanii_str._Neff]_EOS	MWGAVAVIVVVIVFEFIRWAIYKRTHGKSSQSDTLIGSVRNVRLEPHDAFVSAFYGQPHTAGFMFTWDPPTNGSGAGYSMSYSYSITDPSGDKTPQATVGSNVAFLPTPLKDGTYAITIAASNQFGTGPSATFNGTLDLKPQPFPANAIRYVPPGGSVSHPTAGYYFEWDAVPTGEDATASVSYPDGSGVYLAPGTCGTFSNVASTCSPNSDGSQTCVSDMQPVYGSPNLSSLPACTAIGMTDKSMRNMPVNLKVDVVPQNALIAQASMTVGTVFPGTAPARVTNGRIAQHQ
gi_440796697_gb_ELR17806.1_hypothetical_protein_ACA1_066280_[Acanthamoeba_castellanii_str._Neff]_EOS	MDSSTGWIVAGVVLVVCVVAGWLIYRRLHKPTPKSSTVIGAVRNVRIYSTPSSAGLFTGSPSFAFVWDPPNSGAGPGYDIAYAYTITDPSGAKTSAQAQKSAIAPLPTPLKDGTYSISVTVSNQFGSGPSATGSADLSLRPGAVTGIALVPATSDQPQNYFKWNRAADGLDSDAPVSYTVKLTDPKGVSTAGQTQGPAWPIPQPSMNGTYAIQITASNKYGQGPSATGQGAVVVFSITGTSANWVANSSAPGAYTLQLSADVTGYESGDRITVEPQYPDGSPVIMQGGCSALPLSTTCTSTGSGTSRCVAATAPTYGVDPSKVPACSAFPTTDRASRGKAFNLVFRALSPTAGSSQPTPPTVASKFPGSSTPASVSNIRMSQ
gi_440796700_gb_ELR17809.1_hypothetical_protein_ACA1_066310_[Acanthamoeba_castellanii_str._Neff]_EOS	MLFHIDNWFVQKCNCGNLGYNPTDAYTDLGLLQQEEVLLVNWIDILIKQEFNMDLDLNSPSEPITPAEAFAEAFRWSVTG
gi_440796717_gb_ELR17823.1_hypothetical_protein_ACA1_248070_[Acanthamoeba_castellanii_str._Neff]_EOS	MESPPCNKCVHQLSVSARGKRGKVLTVYLTTWRNPYGSESEEYHMKIGSDGFISLHDVLQPGLPKKRKNHEWPPRPGKGFLCVYSVKSPPTIPRGYYTPGLDDHYNDPCRTSNGFLREQHLVHEKKTSSGVSHDTSDASFVDMCVFLGLIIKHKRSCPKAGYPDECAELAKLFHCLPAEKLANARINIAESFYPPLRITACPKRKDELDE
gi_440796760_gb_ELR17866.1_hypothetical_protein_ACA1_249120_[Acanthamoeba_castellanii_str._Neff]_EOS	MSRRRDEDEDRWDRRDRTRDSYDRSRDRDNGRERVRSPDRERHRRDEDDRGDRDRRRTTGMIVETAEATEAMAAAVMIASNS
gi_440796810_gb_ELR17911.1_hypothetical_protein_ACA1_206980,_partial_[Acanthamoeba_castellanii_str._Neff]_EOS	CRQLEAYLNKIITFPGTGSTSSHLFRVHETVFAQCADARHTGAGAFDVEEVRTFLMTTISSKGEDEKALIKRGWSKDKEKIEEISRQRSNTVSTYLETVRLSTYTPGASVYGYEPPRSAGEEPSGERTLPDRSSVDDSTATEDSSDPLTQSSGLVRTTANQPLGAIGRLSRGEGDMSTKDTALWERMQRSSGQVALAEHNNNDNDNND
gi_440796820_gb_ELR17921.1_exported_protein,_putative_[Acanthamoeba_castellanii_str._Neff]_EOS	MRNNSITCLLALSFVLAACLGVEGMTSFPANIRVPDGHTFAVSYFAAGFQIYRCNVSTGSWVLNRPEADLWPSKIGHDLNETRVGYHRFVDGRPTWYTVSAKDYHVTDSRVTAKAEATAPDAPNIAWVLLKTFSTEGCGPLSRVTYVHRVNTNGGTAPAGACSEGDGEYSSPYTAEYWYWVATEDAVCGSASVRTSSIFSI
gi_440796827_gb_ELR17928.1_hypothetical_protein_ACA1_207950_[Acanthamoeba_castellanii_str._Neff]_EOS	MQQLGLGKALQLVAVMKHRCNKERANTKLLHNQVDNEWEEENDNYGDYLLSNEDITEMTTEEQSLMQEVATLDSQIQTKEKIVAFHKNHSWHR
gi_440796898_gb_ELR17999.1_hypothetical_protein_ACA1_209540_[Acanthamoeba_castellanii_str._Neff]_EOS	MPKQQQAEIDALKKQGEERQKRERSADDRRLLTLTWLWSRSNAKNANNTLSSKKQSDRLRRSRNRNRSRRRSPALLEW
gi_440796919_gb_ELR18019.1_hypothetical_protein_ACA1_327260_[Acanthamoeba_castellanii_str._Neff]_EOS	MVGAATTYTFVCHLGATTNNANNATLGFAHGMLYFLSFETETNYSFAARLCWLTKGVHPSLSRLRIDPPFARRSLGRRAAGRHDHVPLGQRQRREGGLLGMRTRPIDFGLLLVDRDGGGGGGDNLDLIIGVAVAVPVAAVFAVTIVSATVCVIAIKRRMQI
gi_440796924_gb_ELR18023.1_hypothetical_protein_ACA1_315610_[Acanthamoeba_castellanii_str._Neff]_EOS	MKLCTLLFAFVCLSLLALALAHDDYDHSDKNDNKDHDWDWDWKNDKDHDCDDKEDDDDDKEEGRCYWKCVKVCHKKPHHTTSTKKHTTTTPKQTTTTKKHTTSTTTEECPRETTTTRKHSTTTTEDCPKETTTSTRKHTTSTTTEDCPKETTTKKHYTTSTTTKECPRETTSTKKHC
gi_440796991_gb_ELR18086.1_hypothetical_protein_ACA1_367760_[Acanthamoeba_castellanii_str._Neff]_EOS	MPCKSILPSSAAVSVLAYGLGSRLRRRLYFAQLVDCGGDKQLFCSSALGRPILATTVMKRFFGAPDSASVREVCADAGLDPAPYAPMCAVLDGMLVMDKPARLGASKALAALLGRTPTLASARHDRARDLTGV
gi_440797038_gb_ELR18133.1_hypothetical_protein_ACA1_368550_[Acanthamoeba_castellanii_str._Neff]_EOS	MHLSLLEEGSLPCLALLFILGAIVFRFLREEPEPKTSDVIDRGDSSTACSLSPFCEKLELFLRMAALDFKAIDGNVVTAPKAKLPMIEHGENLVPDSELAIRYLINTFGENKTHLGRIRIKLTPEEQARSVLLTNVTNDSLYQLLLHARWVDLSVWNVVKGLYFGDLPLPFRLLIVPSIRRNMVGWLWGHGYSRYSQKDRVWLARREIDALATILGDHPYFNGDEPTPVDAAVFGILDNCIYGIGSVYGIRDHVQTKKNLVAFVEGIRQEFF
gi_440797141_gb_ELR18236.1_hypothetical_protein_ACA1_369790_[Acanthamoeba_castellanii_str._Neff]_EOS	MGEQLTEERPQAKMEELVDRIGLLMPAALLGNILEGRVLPNNDLVLDVEFMFDVTLSPTGDPNQDAPDVAFLSAALLLCWPLTILLSPQSLPLLDS
gi_440797189_gb_ELR18284.1_hypothetical_protein_ACA1_370780_[Acanthamoeba_castellanii_str._Neff]_EOS	MTLLSGSDDELVCLTLGFIYPNELRSVACVNRKFLCCAKTAIRNRAIQRLASKGQGDISIGFYDGYGYDLTEGLKHWRSFRVPIAIWMRKSDVCTIKHIDSQIKVEITAAINRIEVKWIKGRAMQATVVLDNKRLVHANERTRLIW
gi_440797190_gb_ELR18285.1_hypothetical_protein_ACA1_370790_[Acanthamoeba_castellanii_str._Neff]_EOS	MLREYPHQANKGGILKRFDKSGSFSTAQDYFENVFLKKHTQHCVLLFGGDKSLEKEDEITGKILGNATYSRKLLETTAS
gi_440797191_gb_ELR18286.1_hypothetical_protein_ACA1_370800_[Acanthamoeba_castellanii_str._Neff]_EOS	MNKRAHIKPKDNKKRKYILVTLITYDGDTGFMVIVPEDEIDPEDEAMINRAVHGDWMAVEAAHLLSKDKDTFVNQRMEGTLELFLAKEKKTD
gi_440797194_gb_ELR18289.1_hypothetical_protein_ACA1_370930_[Acanthamoeba_castellanii_str._Neff]_EOS	MPKALNHLAKFCKSEEAIKFILWTLTLFQSWNVWGRDGQDWTTKKVCKPWGGYMHWWVCIQHCTWAAYTIYCNFPMPEIALPFDVCALFDAL
gi_440797199_gb_ELR18294.1_hypothetical_protein_ACA1_371190_[Acanthamoeba_castellanii_str._Neff]_EOS	MLQQLNDAFERLGLTQGKRMLFALGQCCVDAPSFAMVTSLVVLSVAVGPIHEGVLAEATNYVHNLINLFTYMCVPNGDANYYYLEQWIVHMHKDPQYHSSMTNNHSIIVVTNCLCEAKELEAEARSDLESTKSDPSNAIVMLKNILASN
gi_440797202_gb_ELR18297.1_hypothetical_protein_ACA1_371220_[Acanthamoeba_castellanii_str._Neff]_EOS	MEDVMFVHMWHVADGCCQIFALGVLDGHGGKATSWALRKVLPECIAYSLGNEADLNDTDWTHEINSKIMLAFWQAQ
gi_440797203_gb_ELR18298.1_hypothetical_protein_ACA1_371230_[Acanthamoeba_castellanii_str._Neff]_EOS	MDLKWTIAKRHMPKALNHLAEFCKSKEAIEFILWTSMLFHLIHKALEASVNASFVGKTVRGSDGQDWTAKKVRKPWGGYMHWWVCIQHCMWAAYTIYCNFLTPEIAPPFNVCVLFDAL
gi_440797206_gb_ELR18301.1_hypothetical_protein_ACA1_371260_[Acanthamoeba_castellanii_str._Neff]_EOS	MDYIHTPLMKRTCAKCSQKCSCDDSYALFWSQRGDSVNVLQAISLDDDDEFQSIEVAPAFLANLEHWRSEHKKNNALEWWLPLHVEDGAKLKEPMKAARYNMKPMFLALSSLLFVNLVAVHTELRDNAYMFAVFGPSIAAAALLEYDASSGP
gi_440797207_gb_ELR18302.1_thioredoxin_domain_containing_protein_[Acanthamoeba_castellanii_str._Neff]_EOS	MSSTEKDRSLIIGFVVLVVVVIVGFAIMAKTDVKGRPDAGKTSALDPKKMTEEAAAKGYEVHFLGAAELSKVEHHNDCVVMYYADWCGYCRQALPAFLEASRITGDALMYAVESRNIPKGHPVGSFPTVIRYHTDGRTREVHKGPRTPAGYASFATTH
gi_440797208_gb_ELR18303.1_hypothetical_protein_ACA1_371280_[Acanthamoeba_castellanii_str._Neff]_EOS	MAQQQNDATITDAERAYGCGSCGGGSLSLVAPVVPLDSQPTGPIDVNQAFSSVWLGSAQNIPGDGIYAPILAWSSTGSPNLAAGPVVVTTGKYMVAFASQSAPPSPSPRRRSIQIVLKRGATPYVIAQDTKQPSANSAIPMVLHAQTLGNFIAGDEIWVQAAQTSTVALPLAVGVATKFHVQPRNGASTA
gi_440797209_gb_ELR18304.1_hypothetical_protein_ACA1_371290_[Acanthamoeba_castellanii_str._Neff]_EOS	MNAPNAEFASHFAGVAPFGGRAWAVPRPTFTGKMNKKKHGIKSPRGIRANVDRPEFTTFIVGQDCAIRQVDISLLFAGIYAKQDPTSFLAIFDQAGKRIGGFTLGGIKDEEWATVKKAQKKRDTAHRRDRKYRIALIVVLVVAAILLAAGVIAAVTTTSLF
gi_440797230_gb_ELR18325.1_hypothetical_protein_ACA1_371750_[Acanthamoeba_castellanii_str._Neff]_EOS	MMLAPALFFLYRGEGTGSPKVLLHPRARLRPHHHPQDRPQPPCHWSSSTSPSASFTSSSSLMATRSPSPTSTNPCHRRT
gi_440797274_gb_ELR18365.1_hypothetical_protein_ACA1_136760_[Acanthamoeba_castellanii_str._Neff]_EOS	MEHSSLAPIAVKVEPDAELPAATVASAARAPCRDRSALVSGRPNKRLRARPDEEPIDADRQTITLKQAVGQFIRQCTVSAYDREENEHVLGVPVGCRYDAERDARFVSAVLSALTERGKAKARLDDGPWRSKDPQWRYPQHCGEPTAVFEGWIVGCDLLHRYNPLVPADPYASHRLYAQITCFELDHASSAIHYVPLEYITPAQLALLKQAHGFCTPEDQHECPAVDTVYDWLNAIDSSGLVRYAKRPGTVSCEPRNVVPFTILGPTY
gi_440797286_gb_ELR18377.1_hypothetical_protein_ACA1_137280_[Acanthamoeba_castellanii_str._Neff]_EOS	MSSLCLRKTALPSLDTSTGHLRRAWNSIMPRRKNNPDVVPKGQLGYDWVHVPRIGDVADYEPALRLDYVPVSLAEVAVCTLVPGEQGEQVVREVSPIKQEQQG
gi_440797301_gb_ELR18392.1_hypothetical_protein_ACA1_137640_[Acanthamoeba_castellanii_str._Neff]_EOS	MVHLLCARGFGIFVFPDVRFENEALVFDDERRLIRLEAPKRHFERANAEAKGDPELTWKIMGHTSETALDQYSERHELTLNMILDDITNTLRYMKA
gi_440797373_gb_ELR18460.1_hypothetical_protein_ACA1_044390_[Acanthamoeba_castellanii_str._Neff]_EOS	MEELKATKKHLCGEHDTLMWPITQLSKRFAAFTNKVKQQCQQFKEEVDVLQAVLMPTLKQVEVQLEAVEAIQLLFLAVTAAKDPSAGVFYNCTEQKTIISLLRRLHHSDQPYNPLPTVLSQALYKHICLGIVRIVKA
gi_440797376_gb_ELR18463.1_hypothetical_protein_ACA1_044430_[Acanthamoeba_castellanii_str._Neff]_EOS	MLKVIERTHLSSFGWKLPENVDSALVNDQTSTERDTHRFHVEPIIAIVGSHIAIVDQPSAPRD
gi_440797377_gb_ELR18464.1_hypothetical_protein_ACA1_044440_[Acanthamoeba_castellanii_str._Neff]_EOS	MLLFFNSTFSAQLLYVMVTNVPSAVVCPDPTTGAPTVILRRLEKADLEGASVLALTSLAAHQRMTELSMGAKSVYAAVSQSGSLPITLYWPPITFTIGVVPLVITLAKPIAEGCPPS
gi_440797378_gb_ELR18465.1_hypothetical_protein_ACA1_044450_[Acanthamoeba_castellanii_str._Neff]_EOS	MGGLAGAGDPLQLRRHLLYANITFQFVSELDEKLFFVVSSNDIMPDGTWCVQQRMCDITADDSGKVTLHPSGSDAPFDVRYHNGTASSTWSLIYGTISGTNWDRIDMHSADGC
gi_440797496_gb_ELR18582.1_hypothetical_protein_ACA1_155290_[Acanthamoeba_castellanii_str._Neff]_EOS	MAASDTLSFVLLSAFLICAFVPYASTTSVNITRPAYVAFRDVNTCMQAAIAIVKNTDCNPQVSCSSDRTIYLTSCSTTNYELLGFNATYYLDYQYNTNYVAQGLSIYYSSTQLLWTFATSDDLLNFYSAAIYNSTWVPLPCDDHPHQRQFLHVHHLDAPPLRQLQVRNRHRLQLSLRS
gi_440797515_gb_ELR18601.1_chitin_synthase_[Acanthamoeba_castellanii_str._Neff]_EOS	MEGDADYINQQDHDLEASTSAELEISNRRGNGDSRKTIQETLEWLRSGLKNMRSGQPKSIGFFNEKTPTRAPSPTSSSSSSRTRTRYFSDRTTTEHCQTDIATVITLYNEESEEAERTVESLANQSFHPDTKHAIVLICDGIEKMSSSMKRFLISLFPNLPDLEHLLTDHSDNLLQVMASPGQSAEQSELLRLKKDLTSIVAGDNGDREQGQVHLTFVVQNLTLSGARRPIEVKLPKSGRQVRMDMSLILKLDNRAFADDLKAEMVFASDVGTLYKKSCLPELKRYLDRHADVSAVTGRQRGCEDESWYSLDRWYRNAQCYDYESSFASFMAAFHMAGMLPVIPGPCGLYRRQDMAVPGGPWDYYFETVHTPPENQDITMGNLLLAEDRVLCWAAALKT…
gi_440797563_gb_ELR18646.1_hypothetical_protein_ACA1_392920_[Acanthamoeba_castellanii_str._Neff]_EOS	MTTTTTWTSTWATSACRATSMTFQSRPTPATTRSRPTLMTTRPPPPPPRRPPRWPLPFPSSSKRAREILARLSHVATHHISTTSFSRYRL
gi_440797620_gb_ELR18703.1_hypothetical_protein_ACA1_395200_[Acanthamoeba_castellanii_str._Neff]_EOS	MKLSILLLLVCALLALAVVSAHAESGNRGGGGDSAGGRREEGEARGYRGEDDDKKKRPHDDCTTTTKKPECTTTTKKHDCTTTTTKKNDCTTEKPPKPCDEDKEEKEYYWKCVKVCP
gi_440797631_gb_ELR18714.1_hypothetical_protein_ACA1_395420_[Acanthamoeba_castellanii_str._Neff]_EOS	MRGVRGLRPQPTLERRANWPVSCIGCYYLGGGQQRPYSSVSGSSRAKPTESAVSVHRMDDHGHSYHIKDFPSKEEAEKYLEELDRRNTTHVGQGHKQHYWIEWKPSPPRPRAV
gi_440797821_gb_ELR18896.1_hypothetical_protein_ACA1_037500_[Acanthamoeba_castellanii_str._Neff]_EOS	MLAPPPPLPRPLRARSSRRPPSETPSRCPFLSPPLLLPALPSTTATTRSPLSSTATAWDGNGSTSSFSSMLRPTSPCPLAARCPPTAAASSSRRRRTPPRRPSRPRLLPRLRLSSVHRRPAAAQARATARWTSAATSTRSRGIEGRRNNSNIINNSTISSTIRHRIARRPTPPNPSASTLLLASSCT
gi_440797874_gb_ELR18948.1_hypothetical_protein_ACA1_233460_[Acanthamoeba_castellanii_str._Neff]_EOS	MILLGAGLAPFTGGASLALTVYGAGRVVAEETVIASQSHVAPVYNLIPDSSELRNERVVLLEVMYCHIVGDDIGGEMADAGATLLARGMLITTQAAHHHYVILTLESGALVYMDKHNKRNIRVRTDKKGLNIVGDRWLRGEVLKSTAPTRWGGNVSLNDLVNKASSSNLEYYHLIDSNCQHFAEELYQFVQA
gi_440797875_gb_ELR18949.1_hypothetical_protein_ACA1_233470_[Acanthamoeba_castellanii_str._Neff]_EOS	MYHAPTRYNPPNPGARALARRGTQKRDRELTFLRELLPLVQWIYVRLADRSEHPSAFYLPDPSLKKLLEQTQRTKPTTPRDVVRAELTKFFRSIRFTEVVWSDVAMPAHRQNVWVDPEGIFTRLLPLALPEAIKHAISELHEIRTTIAAPPPILALAWFFYYEAGAKEERYGTKPQWRAHVWHAALQLFRSDTMETAKAFLCNLAGKRSVSAAVVLRRRQVDAEDCEKLAGLLIHLGNAALWMDRDFETSDALFQLAYKITGWPHIAGNVCMRMWYALTIPRKGPQLLHSAVRGLYAALMAHLRAEPSSRGYRPPHRDQLAALAAVLPEGHAWKLAEAANLLSMGLRMLARSVPSHLEAAIEWLDRSLLFTRDLPEHVVMEAHIRSNYARALIVAGRED…
gi_440797906_gb_ELR18980.1_oxidoreductase_[Acanthamoeba_castellanii_str._Neff]_EOS	MTTELVRYNDNKADDTLTFKQTVRSRRSYRGFLSTPVPDEIIQEVLKDAQCAPSNCNTQPWNVHIVSGAKLADLSRAIHEKNDAGQFSPDFAFDMAAFYGPYGERQHAHGKAYYGALNVKRDDKEGRRQAAALNYSFFNAPHVALLFMPSFVDNVRVAGDIGMYGQTFLLSLSARGLGGIPQTSLGFFAGTIREVLGIPEELKMLFGISFGYPDETAPGNRVWMDRVPITDSVTFHS
gi_440797941_gb_ELR19015.1_hypothetical_protein_ACA1_234930,_partial_[Acanthamoeba_castellanii_str._Neff]_EOS	GSCSLAFPTCAAARPSPSLPPPRATGWTSPGWTARATSRRKRTTPTTTRRTRRDSRPWGVLLKIGVEVPSVKEK
gi_440797950_gb_ELR19024.1_hypothetical_protein_ACA1_235420_[Acanthamoeba_castellanii_str._Neff]_EOS	MDLRLRAVGLWRVEVHGQPGDGFYSISSVTYYLSHRSGSSSQVSAVIIGGNSLIASVDISSPLPSGYGPVQATFDHAATYLAAFYATGAGDGQSNVWIDLVGDATGFCYSSITDCVSNIANRGLASNVLGTIMQRCCTAPSPSSTRTPSPSPSPTRTACGPGANTNGTVVGVYGYGGWSADAARCLGNKVTGYHSISSVTFFFSHSNGWRMR
gi_440798205_gb_ELR19273.1_hypothetical_protein_ACA1_264470_[Acanthamoeba_castellanii_str._Neff]_EOS	MYYKNYKLFFNAYIKASRLRWVLVTPQNAASIMRLVKEAFVRKSAPKNGEGIFTQEFIRTLLAGVIITRVGKYNIKIMISHDPDTGRQLRDALWSGWGPRVGMRTTPR
gi_440798206_gb_ELR19274.1_hypothetical_protein_ACA1_264480_[Acanthamoeba_castellanii_str._Neff]_EOS	MVQWSFFWKESDLKKKSLSKLQNMCTNYFASVAEVEKNKTKLTELTIPETQEQESEKNSTTGASSITEMSQDLLGALVEVTAQTRPAREEQVTLPPAMATDEELLKLLKEV
gi_440798409_gb_ELR19477.1_hypothetical_protein_ACA1_267570_[Acanthamoeba_castellanii_str._Neff]_EOS	MYYKNKLFFNDIKESRLRWVLVAPQNAASIMRLVKEAFHHKNNIKIMISHDPDTGMRGWVPFTAPAQAAPRCLRRGRKISSSVTLPIIIPA
gi_440798683_gb_ELR19750.1_hypothetical_protein_ACA1_201070_[Acanthamoeba_castellanii_str._Neff]_EOS	MAAQLPLTARKSLKDAEPQNAEAIKKLEAATGTTGWTFEADGAAIHEALKNDGNLVGRVINQTLTGLVDNIIKLCKKDEMYKEAFVEKITAKKIKFVVTNEGPAYCPGETSFPEGVLLVTIHQEKPWVNVNQTGNKIESQL
gi_440798684_gb_ELR19751.1_hypothetical_protein_ACA1_201080_[Acanthamoeba_castellanii_str._Neff]_EOS	MAAQLPLTARKSLKDAEPQNAEAIKKLEAATGTTGWTFEADGAAIHEALKNDGNLVGRVINQTLTGLVDNIIKLCKKDEMYKEAFVEKITAKKIKFVVTSEGPAYYPGETSFPEGVLLVTIHQEKPWVNVNQTGNKIESQL
gi_440798685_gb_ELR19752.1_hypothetical_protein_ACA1_201090_[Acanthamoeba_castellanii_str._Neff]_EOS	MASQLPLTARKSLKDAEPQNAEAIKKLEAATGTTGWTFEADGAAIHEALKNDGNLVGRVINQTLSGLVDNIIKLCKKDEMYKEAFVEKITAKKIKFVVTSEGPAYCPGETSFPEGVLLVTIHQEKPWVNVNQTGNKIESQL
gi_440798687_gb_ELR19754.1_hypothetical_protein_ACA1_201110,_partial_[Acanthamoeba_castellanii_str._Neff]_EOS	MDHEASIIKVRDKVMAGLMVVLKQTTWDQVIKAVKEHGITDTEHWDAKPYPVAKIWPPECGQVWFNALMLEDYFLSFTMPAP
gi_440798707_gb_ELR19774.1_hypothetical_protein_ACA1_201420_[Acanthamoeba_castellanii_str._Neff]_EOS	MWGGFRRQSRHPDSHHHHPPPPPPTTPNNGRQLPLTARKSLKDAEPQNAEAIKKLEAATGTTGWTFEADGAAIHEALKNDGNLVGRVINQTLSGLVDNIIKLCKKDEMYKEAFVEKITAKKIKFVVTSEGPAYCPGETSFPEGVLLVTIHQEKPWVNVNQTGNKIESQL
gi_440798708_gb_ELR19775.1_hypothetical_protein_ACA1_201430_[Acanthamoeba_castellanii_str._Neff]_EOS	MIDTTFPNSPFEWRARWTEVKKATGEIWFQGINEVLAQPATYKKVATRTVTTITHHHQQHPTMATQLPLTARKSLKDAEPQNAEAIKKLEAATGTTGWTFEADGAAIHEALKNDGNLVGRVINQTLSGLVDNIIKLCKKDEMYKEAFVEKITAKKIKFVVTSEGPAYCPGETSFPEGVLLVTIHQEKPWVNVNQTGNKIESQL
gi_440798740_gb_ELR19806.1_hypothetical_protein_ACA1_124470_[Acanthamoeba_castellanii_str._Neff]_EOS	MALKVDVAMRMGSAKVKLVQEQQLNKENDNVENNNKENNNKENDNEGHSLCEAGFAIMDEVNDQAKGGHPCLYQHQEATEEELNEHELFL
gi_440798935_gb_ELR19996.1_hypothetical_protein_ACA1_113310,_partial_[Acanthamoeba_castellanii_str._Neff]_EOS	LLIWWVFLLAGRCSSASRSCSTWPSPSSPTCPPSPATSRAWPGPSRRSTRRGPSSRASSSGPNRTRRRPNESTLNLNALREQFALIIAKNKGPWLACLAIGV
gi_440799147_gb_ELR20208.1_hypothetical_protein_ACA1_116800_[Acanthamoeba_castellanii_str._Neff]_EOS	MVTTAITITATDTDTTTITATATATTVTATMAMATSTLPLSTPPLFTIPPPSTTLPPPSQQGLRYSHPPPAYGAPPAHYPGMAPPHYGGAPGYGAPPAHYPGAPAYGAPAPAYGAPPATVTVMVMATTTDMVTTTATATTTDMVMATTTVTTTKRDDGRTKAKPKARREWPPPPWGEV
gi_440799200_gb_ELR20261.1_hypothetical_protein_ACA1_117350_[Acanthamoeba_castellanii_str._Neff]_EOS	MVLKARGRGSRSQVTAGVIAIMAITMAMSTTVWWTTVSSGPFAPGLDYKVGFDISSGGTDLNLLWPDPSRFANVTAHVRVYDLYLRASRVIDPPALGQTSLWLTNFVPETAVLVQANLTVALTDTNTNATIGDFAFPIGTNRFAVDNATMMERKTIMLTAPARRHWRVCTKAGRQLRFEGFFLPSHLYFCAFETSTPDVSLHQVINERRRRPLSATVLECPLPGDWYPPKVVDTIVVSRIHVRDVTRSVFRGPMVAEFNVSFTMARTCDDVVPPPSEDWTRAIVGTGVALTGVCLLGLAAGLVAVIWHVYNQLVDGDELLERGKTHDVSLPLE
gi_440799218_gb_ELR20277.1_hypothetical_protein_ACA1_320310_[Acanthamoeba_castellanii_str._Neff]_EOS	MYDVTADDWTPHPSGSDAPFDVSYHKCPSGTALSTWSLIYGTISGNNWDRIDMHSADGCMTLTRLRTPGAQL
gi_440799313_gb_ELR20368.1_PH_domain_containing_protein_[Acanthamoeba_castellanii_str._Neff]_EOS	MDVGRYDAFVDVTRSWIKSDAIRTVCGWKEQLSWLYLFDDMVLAHNAPTFSNNLWTNNPTSTTRFRKTRSSVFAKAKHDMFGKLLLSEVWIRDLPDSTGRDRKHMWQLCAPDVTFIFVSRSQAEKTEWLQAIASAIEQLMLHGSVRVNRRRTVTRAVSFAVLNKDKIAAEKEQEDAKEEEAEENISAHMPEGVLYLARNFVRGGLAWRGEPVDASCKFDSGKKTVANRKEKESSLGRGVSGLEALFMVDGAAKSSLRDSDGGSMRDHQGSAAAGGGGSGGRKGSGDRDGGEGGGDGSRRKGAQPSSGKQSNSQRSGLFGRRSTTSHASLSQRDLSSSVTARSTTTIKSLAVAVPSPSSADSHSSGSGATTARATSKRRSLRRNLSSLGITELLQHQSSS…
gi_440799325_gb_ELR20380.1_hypothetical_protein_ACA1_186890_[Acanthamoeba_castellanii_str._Neff]_EOS	MTLPPLTLPSPWSTSGSSPQMGHVHHAYASYPPSFTPAPPPLPPPPSSDSSSSSSKSSSSAPRM
gi_440799332_gb_ELR20386.1_ankyrin_repeat-containing_protein_[Acanthamoeba_castellanii_str._Neff]_EOS	MNADEYLDYISNRSVCMILTHHNSGNYALNEDERGAVAAASEGRLEDLHRYDKGVVRCGGDMPLRMAAKGGHLAYVRYLLEECGADIHAESDRHDSITLALTKDAIISSAAHRNDIEMLDYLLSRHPERLCTDHAARNITSDIMNAISDGHVEVVGRLLAHGEKAPKKAVRYLRWYTPEESVIPILELFLFGECAQSLSSEEWSDLLSTAALNHKLERAKWIAARCPRDRQLDYDEALYSATYSNHEYGDYPMIVWLLDQGARFDQIKIKDGLQVLPNMNGEVHVAHAAPVRRYLSRK
gi_440799334_gb_ELR20388.1_hypothetical_protein_ACA1_338780_[Acanthamoeba_castellanii_str._Neff]_EOS	MQSMVPLLFTGAKAGPGDLVALKELCAAMDKAKAHAFAICYLHQTCPGIHAGAAHGGWQTEQLSILGSPVLINPVNMTKATFLCMLLVSWIT
gi_440799335_gb_ELR20389.1_hypothetical_protein_ACA1_338790_[Acanthamoeba_castellanii_str._Neff]_EOS	MPMGTFMLFGTFNGSTNSTALDLRLARCHEAGLMPTFPCGGSFLIQNGMDGTHGFQLAWAQTVNGWSSSPAPLSTQSWPSLQTGHIH
gi_440799340_gb_ELR20394.1_hypothetical_protein_ACA1_338940_[Acanthamoeba_castellanii_str._Neff]_EOS	MHAEALTQMLRAISMAIVDDTDIKRGGDDEQLSGMATAWTLLRLPRWKRKRSDKAKAATTACKQTSVDARCPKTVLNLVLSMIKQQRQIVAEAVSGLSSSALSIRYSCIC
gi_440799341_gb_ELR20395.1_major_capsid_protein_[Acanthamoeba_castellanii_str._Neff]_EOS	MPVSGALTQLSAQGPQNRYLTIDPQITFFKGSYRRHSMFAMVEIENTFSGAFGAGKTLSATINRSGDLISQVYFYAELSPIQYNSSMVNDGFVNNVAHYTNSVGHALIEQVAVSIGGQDMDRCSGEFLEIWERLSASASKRLAEMVGYAESSGQLIEYGQRTQYLYVPLRFWFNRDYSQALPLIALQYHEVKINIKTRDMSQLIVRSGEANNPATLAQPGNIDNMLLLINYIFLDTLERKMFAQQMHEYLIDNAEEDKPDCVLAHPTLA
gi_440799342_gb_ELR20396.1_hypothetical_protein_ACA1_338960_[Acanthamoeba_castellanii_str._Neff]_EOS	MWIKRQDKQQQQKVAVNNKRRSKAASHGRVQHTLPMLMSNLSSSWWKARSRDFKRARSWPATRRGLTVRICSIRSSFHRLPRIVPHCMGVTTHLAIASTSMPLVNLTPRGM
gi_440799343_gb_ELR20397.1_hypothetical_protein_ACA1_338970_[Acanthamoeba_castellanii_str._Neff]_EOS	MEKSVVDGGFADITDVPDNMPGDAEGLVISTLARAAFQAVRRVIGRSFGLVDNESVQNTSAMLKNISIHFRSVLAIHVLYDTTDVKSAAVKAFVEDVTLLGYAAAKEVEVERHRPSATAEAEAAVEAEPLAAETSIQPQKMAEFFAKIATNYCRATKANSEGSANVEALGDESSTADEEAALSPIEVP
gi_440799344_gb_ELR20398.1_hypothetical_protein_ACA1_338980_[Acanthamoeba_castellanii_str._Neff]_EOS	MPIRQEGKSVESHKQQLMQWIRQQPGGLEVLPYQNEDEELQDRLIELAQADKARHDNLDIVTQSASLPQAIIISMSRSITPMLDEIKNTLVQIPGKINDIAKAYSMGSLHEEAFKAMYNVLKETSTGAAAAPSMPSTSTAKEEINQEPPVAPTATHTFTDAREEKGPSTTTAAKVNDVRSYTTSPGGTQTFSNSTTISNVIEEEINQEPPVAPTATHTFTDAREEEGPSTTTAEKVNDMRSYTTSPGGTQTFSDGTTISNVTEEEFNQEPPVAPTAPVAPPATRTTLVPKSAAADYVGDWAISKDIEDIDSMITYNNYNESLTFIGGAMVVSYLKALSQWFGVSQPTTRDAEPMKKFLDQVVEKTGSAHDLHESVLDPYTNILRDSFNMAHSTALETIT…
gi_440799345_gb_ELR20399.1_hypothetical_protein_ACA1_338990_[Acanthamoeba_castellanii_str._Neff]_EOS	MSYRKKIPEDAMENEVSSSSGSNSGSDSEIQGHCRRTTVTDKVSYRKTIPEDPIEPAKKKKKTTPKRRNATPPHNDESQQAVVVASVDESLLEIKKLLGELKKDVDSLGADSVRSVTMSAVGKLLGEAKEISGNLDWLVSSSEQSKIVFGPNHKPLVLTKDLVERILTSLHS
gi_440799351_gb_ELR20404.1_hypothetical_protein_ACA1_352720_[Acanthamoeba_castellanii_str._Neff]_EOS	MLLLIFEEEDEELKLELCFESIDVLGMIQLQGMIKKVRPKLIMALDLCARLKHEASKHNPTKSPSISYPPGWNLGQTTYSYHNSKLHIINTVITVACHHMHQPICLAGTGSILCNAENVLGTLIKLEARIECHYDNVLNVLNDKKDPSVAPFCEAHKIVKRLQEMMYEYAEKIHKCPYPGCGNPLLARQLLL
gi_440799358_gb_ELR20410.1_hypothetical_protein_ACA1_194720_[Acanthamoeba_castellanii_str._Neff]_EOS	MVAEQLLGGLSDGEIGGIVGGVVGGLILLTLLLGVLLVVILLIISPKAPAAPAPAPNTVL
gi_440799360_gb_ELR20412.1_hypothetical_protein_ACA1_194840_[Acanthamoeba_castellanii_str._Neff]_EOS	MVAFNSKTRKICVFPTAQQKTLLKHWIGTVHWTYNQRQCAPTKKALRAHFMTEFGLREAERIKRTKSRVGGGGDDDDVGISWVFKTPHNLRDQAMGQFVTAYKNAVQAHGRGKFNIAFRSAKRLQQETVVIHSRDWNWT
gi_440799383_gb_ELR20435.1_hypothetical_protein_ACA1_195170,_partial_[Acanthamoeba_castellanii_str._Neff]_EOS	MSHMGEDEVAVTQGSADGVHGAGTLVEDVHTANGPYTEVCETMCETVVKF
gi_440799423_gb_ELR20473.1_hypothetical_protein_ACA1_317650_[Acanthamoeba_castellanii_str._Neff]_EOS	MHAGQTHVSERPAARGPVDWHRLLESAAARGNTDALQWMRDTHGHRPDDAVVQTAFIAAEPDYVDVVRWWIVDGGFAADAGDDEAAVVVTGDGVLEAAEGGVAG
gi_440799430_gb_ELR20478.1_hypothetical_protein_ACA1_000790_[Acanthamoeba_castellanii_str._Neff]_EOS	MPRRLRDMFNSITPPQKMPTSTTCSTSSTSRSFFAGTHHDDSLSLCSCTRQLHSAAVNDVASRLTNGGLHKIRGCTAPPPPGRACAALLLAATAAHDPPLLRCASLSPCPSPPPGQRLHLSFNFEALWMWPVEWWWLAKTPRVLFARLPFHLSSCDRKLRRWSMKRRAEAARTDNSAATSSSTTRDE
gi_440799448_gb_ELR20493.1_hypothetical_protein_ACA1_098380,_partial_[Acanthamoeba_castellanii_str._Neff]_EOS	MKLNAILFALVCLGLLALALAHDGEDHSGSKNDDKNDRDWDWGHCDDKEDDHEGKDECYWKCVKVCHKKPHHTTSTKKHTTTTPKETTTTPKETTTTMKHTTSTTTDECPHETTSTRKHTTSTTAECPHETTSTRKHTTSTTAECPRETTSTSTKKHTTSTTAECPRETTSTSTKKYTTS
gi_440799665_gb_ELR20709.1_hypothetical_protein_ACA1_054550_[Acanthamoeba_castellanii_str._Neff]_EOS	MDFTIDDLSTYLPVRYPFYNFTSGTYGPLQKSTRWISNIGSNNVPDAVMSDMAAFYTPGWGFIDPFYKSDAAGMYPNSGNYGIEYRIEGTITNVGSKTRNVTFNIQVPTNCPLLSIAYETRPGVWAADYVTSASVVVTYLSIAVPATNLPVAYSAKYVVGGPACGNLANWVQVLS
gi_440799795_gb_ELR20838.1_hypothetical_protein_ACA1_277570_[Acanthamoeba_castellanii_str._Neff]_EOS	MSAIQRLESNGPEEPAALPQEPAFSREDLQSAVAAHLRDSGRLASIIANSTTSRSVSQSQVMTTMSKRLVPVTGWTAANPEDRRELVLEDRTMQALQDEFAIVFEDLLTDSKTVKVVEKVTAKGRTKIANDRSVAVLQSGDELCFHLA
gi_440800061_gb_ELR21104.1_hypothetical_protein_ACA1_282900_[Acanthamoeba_castellanii_str._Neff]_EOS	MGHQKTRAKVKATGKGMLKRSVKLNDLEVEEELVLARESSEERVLEWTIVRTSLPVTNWAGRLSVRPVGRSRSRVSFECTFDSLDRDMKALFAKLYDEGLNRIKVSCEG
gi_440800108_gb_ELR21151.1_Hypothetical_protein_ACA1_283580_[Acanthamoeba_castellanii_str._Neff]_EOS	MALAVENSTHDPPNGTGGAPAEENSTGGAPAEENSTGGTLVEENGNGGAPAEENSTGGALVEENGTGGAPAENGTGGALAEENSTGATLAEENGTGGVPAEENGTSGALAEENSTSGVLAEENGTSGAPVEENGTGGTLAEENSTGGTLAEENSTGSAPAEENSTGGAPAEENSTSSAPAEDSPQAGLVWGLVMCTGEDW
gi_440800148_gb_ELR21191.1_hypothetical_protein_ACA1_285500_[Acanthamoeba_castellanii_str._Neff]_EOS	MDVSVSEKKLFQFGEPVALDHVLMTPSDVEEPPTRMYAAAGDFWRKWCPPGLSESPVLGLKISPLIETTADSVVGNRLAAIEKQMKALQEKLNEETQGRQNIQRKVNALENENVTLKRKVEGLENENVTLKRKGEGLEKRVKGLENENEGRRAREEGRGAREEGALEKKLKKTKAAFKQLKRGCNGGLQAMEETLNE
gi_440800151_gb_ELR21194.1_hypothetical_protein_ACA1_285530_[Acanthamoeba_castellanii_str._Neff]_EOS	MKMMFQGVSKAISGLRAELVASQKGKEKVSFEETADVEAAGVKVLEMMSSMPGDNSFLSKTAVSPSPASPSVWQLKRRRLHRQQRWWPRCQHTHRPGRPT
gi_440800242_gb_ELR21281.1_hypothetical_protein_ACA1_181700_[Acanthamoeba_castellanii_str._Neff]_EOS	MCYINHQGCKLACMFRHICCLHYLLSTVDWLATTLAYKYTNSLHSPADHNNTNAKVYQQPPGLHIAKLPGHP
gi_440800243_gb_ELR21282.1_hypothetical_protein_ACA1_181710_[Acanthamoeba_castellanii_str._Neff]_EOS	MVGKCWKLLAQNNMLAKILCNTESSLITLHLEAKVCMLYCQHGGKLHCFTTDELMQLGSNIIDMMEREGHSMGPGSICTILSMVDVIMLGQIL
gi_440800476_gb_ELR21513.1_NAD_dependent_epimerase/dehydratase_family_protein_[Acanthamoeba_castellanii_str._Neff]_EOS	MCLATTCRAMRDRLLNNCLVALCLRLSCRNRLPSGGPPPITARHQADSLKKEGIEPVVFAGFQDTVQTRQIASDYDVIIHTADSFASDACKAMIQGLADRQQKTGKETHFIHTSGTSSLGDRPVTGQYLEPRTFSDKNDIYSYECEREARESYIQRKTDVAVFETGVELGVKTYIVMPPSIFGIGRGLFNKLSIQAPTILRSAIKAGQAEVIGDGKAQWDHVHIADLVLLYELILSKLLKLAHGKQGIFFAETGHHT
gi_440800483_gb_ELR21520.1_hypothetical_protein_ACA1_079730_[Acanthamoeba_castellanii_str._Neff]_EOS	MYVFYNHFDSYLSGLGVQLINDTIAAFVSGEHASKWKAAFNDSKLIWATTQLTSWYCLVHKTKRSFAQMFNSGYMLVNDIWEIDPLFHQHNYMLNMDKDIVHYYNHQNLSQSWPIASLSAREMLDLDKDL
gi_440800557_gb_ELR21593.1_hypothetical_protein_ACA1_228640_[Acanthamoeba_castellanii_str._Neff]_EOS	MKNADDEVDGTEDARQNKEEEKKKATTTKSEDDAKEKRKGKKRKRAEGQEETDGEAADADEAGKKTKKTKKPKRRKTSDEGTTPPPSEQPKEEEAKKKKTKTKNKKKEKL
gi_440800642_gb_ELR21678.1_hypothetical_protein_ACA1_231150_[Acanthamoeba_castellanii_str._Neff]_EOS	MEMSQDLLLAPEVDVTAQKRPAREEQVTQPTAMATDEELLKQGEHSLRRQHSHPHMGPEPHAQQGCSSQG
gi_440800647_gb_ELR21683.1_hypothetical_protein_ACA1_231400_[Acanthamoeba_castellanii_str._Neff]_EOS	MRHMFAQNGTNQFAHDITIHAGWQEPNNCKDLAPLYITVDKQRKALQLNNGIMAMKPTPN
gi_440800649_gb_ELR21685.1_hypothetical_protein_ACA1_231420_[Acanthamoeba_castellanii_str._Neff]_EOS	MKETLCHLCGHMLGTPCILRQKGTLHTMVKRKKVGVISTNIFPMSMSVSALMVIGGISLQVVTHGLNAYVQISL
gi_440800697_gb_ELR21732.1_hypothetical_protein_ACA1_384670_[Acanthamoeba_castellanii_str._Neff]_EOS	MLDEGHSAKEVAKAIQAKRLDLAQAHPLSRPAHRDRRFFARLLAERAATTDATTDPLAADTTATPVSGISWRVLSCIRLSTGMPPDAYMYVHGLVASLALDFMTPDQFERTLERDPATAAYVEGFAPTDPASMPRETRATR
gi_440800723_gb_ELR21758.1_hypothetical_protein_ACA1_385240_[Acanthamoeba_castellanii_str._Neff]_EOS	MYIALSDMATMAMKVISCHSYGDDEQWSWLTGHELDIMQLMSPHKHICTTYNTFHTNDGGLVTWVSSH
gi_440800782_gb_ELR21817.1_hypothetical_protein_ACA1_386050_[Acanthamoeba_castellanii_str._Neff]_EOS	MGGQFQGHTAHHQLTTLNHKPHTSKHKDQHIKQTSTSFILHTINQTYVHLNGVHITMTHTLSNTQSYKPFTTTNHQHHTASYTMSPIPFIRSMDMGAMPDNASVIIASDRLWDMIDHCKAVQIV
gi_440800783_gb_ELR21818.1_hypothetical_protein_ACA1_386060,_partial_[Acanthamoeba_castellanii_str._Neff]_EOS	DVLQGQAIFNAYIKKESHHHWVLVTPHNTGAILKAIKDGFCSDLCSHGVKSITQVMCMLLTWEALMLPLRSIIALSKDQTKILLTFNLEKHQCKWVISSDTAVQCLRKQLCDALSKISAAVTLPVIIPNT
gi_440800788_gb_ELR21823.1_hypothetical_protein_ACA1_386210_[Acanthamoeba_castellanii_str._Neff]_EOS	MDEFIHTPLVKRTCAKCSRKCSCDDSYALFWSQQGDSINVLRAICLNDDDEFRSIEVAPALLADLEHWRSEHKKNNALGWWLPLRVEDSAKLKEPVKATRYNVKPMFLALSSLLFVDLVAVHAELRDNAYMFAVFGPSIAAAALLKYDASSGP
gi_440800790_gb_ELR21825.1_hypothetical_protein_ACA1_386230_[Acanthamoeba_castellanii_str._Neff]_EOS	MEQQNITDVERAYGCGSCGGGFVSLVAPVVPLESQPTGPIDVNQAFSSVWLGSAQNIPAPNLAAGPVVVTTGKYMVAFASQYEVGAAVTFAASGANNARQRSIQIILKRGTNTYVIAQDTKQPSANSAIPTVLYAQTLGNFIAGDEIWVQASQTSTVALPLAVGVATKFHVQPRNGASTA
gi_440800801_gb_ELR21836.1_hypothetical_protein_ACA1_386440_[Acanthamoeba_castellanii_str._Neff]_EOS	MSRDVRDSALALFDSLSKGGAVPDTTLTFADQPLHHKPGVDRPEFATFVVGQGGAIRQLDISLPLAGIYAKQDHNAVRAAFVQRRKFLVIFDQLGERIGGFALGGAKDEAWASAKKTQKRPDAERNRDRKYRIALIVVLGITAILLAAGVVAAVTTTSLF
gi_440800802_gb_ELR21837.1_hypothetical_protein_ACA1_386460_[Acanthamoeba_castellanii_str._Neff]_EOS	MDVTFKVRMPNKEQLHTAYCAYFCNCPKMRPHMDLKAHTFNFSCMPEDILNKSKQFVMLICKSRSQASCTTIEGMLNHTLNHKCIIEVVTNCLCEAKEFKAKARSDLESTRSDPSNAIIALNNILASN
gi_440800804_gb_ELR21839.1_hypothetical_protein_ACA1_386480_[Acanthamoeba_castellanii_str._Neff]_EOS	MPEALDHLAEFCESEEAIEFVLWTLMLFQSWNVQGSNSQDWTAKKVHKPWGGYTHQWVXIQHHTWAAYTIYHNFPTPKITPPFNVHVPFNAPHTTTTSDICAEIGIEQQQGQWPHMEDVTFVCTWHMADGRHQIFALGCWMDTEAMPPCECCARSCPSALCTTWATTLTSMMPIRHTRSTVSSCLPSGQLHHVTNPIHQIHGHGGHARQCKRHYCK
gi_440800806_gb_ELR21841.1_hypothetical_protein_ACA1_386500_[Acanthamoeba_castellanii_str._Neff]_EOS	MVNLDEEEEEKKEEKSNKKSKKEEPSSLEEESSSSEEELSMRMKKRRSPNKRRRSPRRESSEEESSSSEEEECSLLEEESSEFDQGGCHLQGHDMGNTTT
gi_440800808_gb_ELR21843.1_hypothetical_protein_ACA1_386520_[Acanthamoeba_castellanii_str._Neff]_EOS	MDKFIHTPLVKRTCAKCSWKCSCNNSYALFWSQQGDSINVLWAISLNDDDEFWSIEVAPALLANLEHWRSKHKKNNALRWWFPLHIKDSAKLKEPMKATRYNMKPMFV
gi_440800810_gb_ELR21845.1_hypothetical_protein_ACA1_386540_[Acanthamoeba_castellanii_str._Neff]_EOS	MEQQNITNVKRAYRCGSCGGSFVSLMAPVVPLESQPTGPIDVNQAFLLVWLGSAQNIPGDGTYAPILAWSLTGSLNLAAGPVVVTTGKYMVAFASQYEVGAAVTFAALGANNAGQRSIQIILKRSTNTYIIMQDTKQPSANLAIPMVLYTQTLGNFITGDEIWVQASQTSTVALPLAIGVATKFHVQPCNGASTA
gi_440800813_gb_ELR21848.1_hypothetical_protein_ACA1_386670_[Acanthamoeba_castellanii_str._Neff]_EOS	MTISRHPFNSDSSEETYQLIKKSTAAMSEHERRRQSCVPEDHWEIITMLMQARPEHQWQVQLSTSK
gi_440800814_gb_ELR21849.1_hypothetical_protein_ACA1_386680_[Acanthamoeba_castellanii_str._Neff]_EOS	MEIATRKTQEVHALYVSGLVDNEVCKCVLKYFVKWCWVHSNTIKVVDEFMFADILHNALRSLGKFLPDKSSVTFKPHALPLVETYNPDADAIYPSKGRPISHQFLYLFHYKHLNNHLRNATDTKIKHIHASEGKSFNNTFISVMDVVSQSVAKAASEGWRSAVVLFLAHNATNQLKIIESYSDAHRPQQKGQRV
gi_440800815_gb_ELR21850.1_hypothetical_protein_ACA1_386790_[Acanthamoeba_castellanii_str._Neff]_EOS	MPILQLIKLMDQANKSNLFKLGFYPNHVIGMQAIANTHWMDILPADNITEYPPMHVMSYDLESKLLDTKLKSHNLKLLNWQPL
gi_440800852_gb_ELR21883.1_hypothetical_protein_ACA1_337330_[Acanthamoeba_castellanii_str._Neff]_EOS	MNEQLQPLDVVDGELLVLGVLHGLGVLLLDVVLLFSQRYPAQAPFFSWHFLT
gi_440800912_gb_ELR21941.1_hypothetical_protein_ACA1_046610_[Acanthamoeba_castellanii_str._Neff]_EOS	MKLNAILFALVCLGLLALALAHDGEDHSGKKNDDKKDHDWDWDKHHDCDDKEDDDDDDDDKEEGRCYWKCVKVCHKKKPHHTSTTKKHTSTTTPKETTTTKKHTTSTTTEDCPKETTTTKKHTTSTTTEDCPKETSTSTRKHTTSTTTKECPRETTSTKKHSTTTTEDCPRETTSTKKHCDDDYKH
gi_440800931_gb_ELR21959.1_hypothetical_protein_ACA1_348440_[Acanthamoeba_castellanii_str._Neff]_EOS	MLTTGDGDALGVDDREGVTDGVFDGDCVVEGDGVLDGDVVAELVGDGVLEGDGVLDGDGVLDGDGVLDGDGVLDGDGVLDGDGVLDGDGVGEFVDEGDGVLEGDGDGVLDGDGVLEGDGVLDGDGVLDGDEVGEFVDEGDGVLDGEGVLEGDGVLDGDGVLDGDGVLDGDGVLTATACWTATACWRATACWTATALANSRRRLGGRWRVRW
gi_440801003_gb_ELR22028.1_NmrAlike_family_protein_[Acanthamoeba_castellanii_str._Neff]_EOS	MRIAVTGATGNTGAAVTGRHHVLAITRDPQGKAAQQLAELPGVVPVTLEDAFTEPVDRIYLASAVTRDQFLVETDVIIAARKAGVEYIVKLSTVDAWMEVYSDIFYARSHLAVECFLERGDIPFTCLRANLFHTSVGIDLDAVPKTNQFRTFLHGASVATIDPDDVGRAAAALLSLEDPSRHYSKKYMLTGPEDVNDQSIGEALREVLQADVTFGGTLTVDEFTKATGSPINPKSLLPPITFLRQGKGDRAHAVASPEMLALAPPKGTFKEFITQYYAKN
gi_440801178_gb_ELR22199.1_hypothetical_protein_ACA1_035290_[Acanthamoeba_castellanii_str._Neff]_EOS	MQGATSPALSTGEASISPAKSSSTPLPPAALPPKFRRNRINHCYFYFHFYYYVLFAIAITIAGISRRGR
gi_440801181_gb_ELR22202.1_hypothetical_protein_ACA1_035320_[Acanthamoeba_castellanii_str._Neff]_EOS	MGINKEVGAYCVDSYDCGSYCCEGPVCCQTGETCASDQSGCIPPGNDDDDGLSTTNIVLIVVGACAGVVLGAAILWVVRNRYGKRQQYDRV
gi_440801247_gb_ELR22267.1_hypothetical_protein_ACA1_251490_[Acanthamoeba_castellanii_str._Neff]_EOS	MASTSVGGAHQHAVGERQSPYSTTPIITTNAKCPTTYTKSYWAINGSLSYLLGSWSSIGSFSVVNKTMGVIMQMLKVNNTSDYFDHYLQGTSVTCTHQTETGSFVSNMMGSRSKARCCEMVGDFHGI
gi_440801249_gb_ELR22269.1_hypothetical_protein_ACA1_251510_[Acanthamoeba_castellanii_str._Neff]_EOS	MGGNWYTPSAWYGVKYSHYQVLEFLRAQALTAVTGEDNQTSEEEYVNDEEKEDAKCASDNKEEEEDTDDMDGRFWELALALEPSLVPDCSVGCKAHEAYLRCEHHSHKDSLFYIIRLELEESNLTAANLASLDTNLKPRLAQLIAHLDTLVGKPDSVITPSVHMGV
gi_440801507_gb_ELR22525.1_hypothetical_protein_ACA1_142160_[Acanthamoeba_castellanii_str._Neff]_EOS	MAGFVAAVAVSAAVAGGLTWWWVTRGDPSDEEIDPEGELPSKCPEELVRKYKPQLARLAFTSHHALTESLSLADERRNELKEAGLWPALLHLFLSLAPTETEKRLPQLGQICFMLFSSAQMYDDDEEIVGLALAMRHAQSLAAQCPDMTAQRACVRLLKQLLSLPQALVLARDSDMGTVSAFARALTVEPLPAVEPATDMQETALVGIVRAFGNQGLKNTLLPDPEGWAEEAVAALVQQKGFVERLMQIFERSTRSHDGDFVKQIETPVQLPMTILWVGTIYLSYYCNADQYSLITSKVVSNWLITGLLRYQHAADRTAWSVRYNLLLSVRDEAPLAAGRGEYLVQAGRFQRQLLKPVNDSDLSAFGSLISMTVNHDHNATVASQSDQDEFFCYLFSAV…
gi_440801508_gb_ELR22526.1_hypothetical_protein_ACA1_142170_[Acanthamoeba_castellanii_str._Neff]_EOS	MHQAIKESMSLATGVSLLPIVSVAVRLDNHLTYAFDLCDLTELNWKKSGLKIPEDNSMLTPLATSLPDQLTLCTHDGVEKIKVCFVGGTITLCGRQTALFDRVTTSGDGSSLHAHGRDPEGKLWSVKLGFTSKSAHPRADCDWDDIEQKNLRAQEFEPHVEPDTSKEVIHEKKKKKKKTIDDDEVWVGIKAWSGGMAVFGLFITWLRSID
gi_440801604_gb_ELR22618.1_hypothetical_protein_ACA1_034930_[Acanthamoeba_castellanii_str._Neff]_EOS	MLGGSPKHSNTTRPCSTSSCRSTPTSWTSAPWTRWRPDRHCRRRQTLRRLRSWRASRSGGRGRSRRRATTESSRR
gi_440801708_gb_ELR22714.1_hypothetical_protein_ACA1_339370_[Acanthamoeba_castellanii_str._Neff]_EOS	MEKAQQKEASQDNDSADFKKAQETTKRKEPDGPILKGDTTDHDPPGSKRRQLSSDDFIEAKEEAGGRDLLWA
gi_440801735_gb_ELR22740.1_hypothetical_protein_ACA1_149070_[Acanthamoeba_castellanii_str._Neff]_EOS	MSAGLALWAYEGYRNMLDVYSVPLMNVSLFWPLDAKVSLARSSARANVAQLLREVNIGNDGSAPALEADRTASVHDAKQIKEVLHELVGPLQVEHVHTHLCHGPTQQPVATRDGAIATRDGASTSTR
gi_440802007_gb_ELR22947.1_hypothetical_protein_ACA1_036380_[Acanthamoeba_castellanii_str._Neff]_EOS	MEALRDGTRCRATRVSTTTSSRACTSSSTSATTSSSCSSPSTPRPRSSRWPSPCVCREDRSSRSGSGRGCRSPRCRRNRGAW
gi_440802045_gb_ELR22984.1_hypothetical_protein_ACA1_359890_[Acanthamoeba_castellanii_str._Neff]_EOS	MAASTTLSFALLSAFLFCAFVPFASATSVNITRPAYVAFRDVNTCMQAAIAIVKNTDCNPQVSCSSDLTVYLTSCSTTNYELLGFNATYYLDYQYNTHYVAQGLSIYYSSTKLLWTFATSDDLLNFYSAAIYNSTCNTNVNKTSLSLVMTTPANGARCTFATSTLLPFVSFKSVTGADSEFMSAL
gi_440802186_gb_ELR23120.1_hypothetical_protein_ACA1_044250_[Acanthamoeba_castellanii_str._Neff]_EOS	MWKNVTVSYDYQGQQVTEELYLTIDLDGNQIVILPTAGVLLASQPCQSCDHARLRSDAIAEFLSHGRRVAA
gi_440802206_gb_ELR23138.1_hypothetical_protein_ACA1_342020_[Acanthamoeba_castellanii_str._Neff]_EOS	MANSSRVICYATSYGKAVPLFDPHIAAGSADHHGMPKVDGDGRGSWMRLAMGYTVSPEAVPLLRRLPSVEPDAELPAATVASAAPPAHPAATGRRTTTDSRALVSGRPNKRLRARPDEEPIDADRQTITLKQAVGQFIRQCTVSAYDREENEHDLGVPVGVLLRAFANYLTAAQLALSGAPLDLGPDDGECRYDAERDARFVSAVLSALTERGTKARLDDGPWRSKDPQWRYPQHCGEPTAVFEGWIVGCDLLHRYNPLVPADPYASHRLYAQITCFELDHASSAIHYVPLEYITPAQLALLKQAHGFCTPEDQHECPAVDTVYEWLNAVDSSGLVRYAERPGTVSCEPRNVVPFTILGPTY
gi_440802218_gb_ELR23150.1_hypothetical_protein_ACA1_342840_[Acanthamoeba_castellanii_str._Neff]_EOS	MVKWTNTTCKPKFLRDNLWAYCKKDMLMCYHCSDNGMQDSYLWYINNWYAMQDAKWEEVKEACKRMDAIQ
gi_440802220_gb_ELR23152.1_pyoverdine/dityrosine_biosynthesis_protein_[Acanthamoeba_castellanii_str._Neff]_EOS	MVIATQTADAILSVVESYRLKASPFDSSIVPQCRETILPLIQKAVEAKEPVSFILPAFPFKSPNKVDKVLGVLPDKCEEVALLHLQGFCNNIRDVYAPGAELTIVSDGIVYNDLLGVPDATVHEYGERLRQMTMDLSCNSIHFARLSMMPSLKAKLPVELLDYHDTASYEKVAPLVRDTLMATYVDKGYDVNSHIAHDESVKATYMGYLKYLSRDLRQSSTSRNAFKREVSKVSKKMIARGQCYAACVKESFPHSVRLSIHAANSATKIPIAVIPNVQDHPITPWHSVMTCGLDGILRPMTRKEVAKRSDLEPVYKPDGQLWCYREKSALYDVFTRQGAFVDHTYPCGLLIQLFANCPTTIPPVVLRGLDGTTDRQAFLAKGREMGQIMQWKFGELLEV…
gi_440802222_gb_ELR23154.1_hypothetical_protein_ACA1_342880_[Acanthamoeba_castellanii_str._Neff]_EOS	MEKDMEYVYRTLDMDQGKQLEAKINKLVKSLLMYNLNIKITGFFPIVREEWPYTLDILDWKGIDKPQFLGELCGLGALEMTNKAKAWWGGKMEMMCQVDRDDYNDELEWQGDILHFTYMPQHIEVDKVSFSIHSNGLLQGKGMENVHLKAYLKKVMAEKKKRQEELTATVKTSAQ
gi_440802223_gb_ELR23155.1_hypothetical_protein_ACA1_342890_[Acanthamoeba_castellanii_str._Neff]_EOS	MNREVDVTAPSWQVWSTIPGGYVAYSALLYDKFRMRTQQVVTPGMLFTMLGIDDTTSASLTTFYPNIPHKQDSEWIFPEFRVGMPDIARAGQKKTTINQLGA
gi_440802224_gb_ELR23156.1_hypothetical_protein_ACA1_342900_[Acanthamoeba_castellanii_str._Neff]_EOS	MGKTCLVGVIDTRIRDHPNLKDKVVIHRDYVGNNIVDHTKWNPHSMHNAVDNGVLVVAVVGNKGDCNLATEELALSKSPPALMT
gi_440802258_gb_ELR23187.1_hypothetical_protein_ACA1_067710_[Acanthamoeba_castellanii_str._Neff]_EOS	MEEVYGELIEVEVKQLAGSGHCAFYVMEWRSRPRGGITRNGTMFTKARRCWVYDPYSLDWEEHVQAGITDICVDSYDDV
gi_440802260_gb_ELR23189.1_hypothetical_protein_ACA1_067730_[Acanthamoeba_castellanii_str._Neff]_EOS	MFYDYDMQSHTIAMLRKLMVLPTSGDAATALRDRACAAVKQAIRRIAPAVYTVEMRTETFTPQTPHGMTANVANWHFNLNHQRYYDWINADPTGPRQDHRDQARTPRLDQLTPSKGWELEEAKEGWRLMWRPRVEPWIEQFRRICDQMIAAVARLNGALAQDGYFYGENPSVSIDRNTTIEALEMALQSHIGREWFYDKKEVRLVYKYN
gi_440802315_gb_ELR23244.1_methyltransferase_[Acanthamoeba_castellanii_str._Neff]_EOS	MTLKSAAQYEIKGVPIAQLNNQPLKVRYNVFPPTRKDYLSLFANALQKGSPHYLAPGEMRHCLEVGTGTGVLSFILNAHGAKRVTGVDINEDAVLNAQENRALLGKNESELAFVRADLFPAATDSDAKYDLLVCNPPWLPMPVETAEACPHNPGTDGLMGGVLDRRGDLLPALFRGLTDRLSSRGRLWLIYSDLSIKLGLQDESWLKHLCEANGLLVRAQTSMPARVRLHPQDPFYQLKKGEVLTLYEIVPKH
gi_440802316_gb_ELR23245.1_hypothetical_protein_ACA1_068290_[Acanthamoeba_castellanii_str._Neff]_EOS	MQGVFVRDALYGVGDNTTAKQLRKAFDAQAFAWFAGTYHNFLAIYSSSSRHLERRAAAHIDNLRNRRSQPGWRELYIEHKRLLQDRAWQLDRLMLAIDADGRRALDVARSPDQAEGSPMARVVKDALRRASVAGPTLYSRL
gi_440802317_gb_ELR23246.1_hypothetical_protein_ACA1_068300_[Acanthamoeba_castellanii_str._Neff]_EOS	MKQVRFVVLDLVVDEDEQGLALESMQAFRDSTVRCLRELAHYIAATHDSTPSSSAYFLSLIVATSRDEPAQALLKPQKFKLAVCRQAIEALAKLKLSARPDDALELASHYMQQLKKTPKALRALEVKISYITRGCPAVSQRFEEVLKVRAYLNWTSWTIEDLHHSEEGVVRTNNELAELCAHRGVRYAQDVQVLGNAAPDHGDALVSFKREGQLRSLKR
gi_440802318_gb_ELR23247.1_hypothetical_protein_ACA1_068310_[Acanthamoeba_castellanii_str._Neff]_EOS	MMHLCHHKKAPLGKAEVIQTYALGDSVFRARTEDHAQLLSGGTLLMVVKRVELQTLSESLLYGEPSIVTPSSDAELEWETIKVNSQQFVALWRLLLTKNQGLLLKARGYPHAMSPLLSLFILLPNQLSADPSFLLRSVMTREQYLPPPARTLSQAESVQQKMLTEMDQHLNKVAVCDYNPLDHTSQFHEFVGRLVLANRDDAPTAPERKGQPFKPTAGPSSTRFTNRKTTTTNLVRIGDVALKSSAKSSSSARRHMTLL
gi_440802605_gb_ELR23534.1_hypothetical_protein_ACA1_071560_[Acanthamoeba_castellanii_str._Neff]_EOS	MKKNDPLDQVPLYIDPLNYYYHEPRRQAEHRYCELKMILWLVMVEVVDTMEKKGALFECGCRSFQAPREQQRRRKARGKAKGAAKARSRLLTASFHATDQGGRVGDLFMNIFNRGM
gi_440802760_gb_ELR23689.1_hypothetical_protein_ACA1_073330_[Acanthamoeba_castellanii_str._Neff]_EOS	MWSDVTALEDRLQDFSVRFEALELKMATQEEEIVSLKKAGAAQAETIVSLEKAGTTQAGEIVSLNKTVRTLKRKVATQAGQIEAQSERQGTVEELVRQNSAAAKATTAISQKLEKVVKASSSTTSMRTRSKRKRDQEEEKEKKQASSEDEEEGGED
gi_440802780_gb_ELR23709.1_hypothetical_protein_ACA1_073530_[Acanthamoeba_castellanii_str._Neff]_EOS	MKLTRLHSLLIFLLLGFLLGCSCANVVRQEGNFLTGLLRSGVYGEFASSPNDSILFQQLAASNITTWPPQRKLLSVGRYGSSTALFWGGDTLALRQPALITLLHEEDQVKGIYVNVTLAKDECGLWQLAANKLDSKLYAFTQVHPATGGLKLLATYKHDLPASGCWGINGRVAINPYTQEMLLMASANSNLWETWRISLRAPGTPFYNQKIEQSMIAPVLSRDLKTIYTVGQVNSTLVFQAIDATKGVVIQRKHIPVFWTVQRNVAALDEESGIYVVSAKFGGPPHLLFFDVNTMDLQASPFGSYRSYDYVWDLLFVPVN
gi_440802783_gb_ELR23712.1_hypothetical_protein_ACA1_073560_[Acanthamoeba_castellanii_str._Neff]_EOS	MWQTGAPPMIRELNQRIKAQKKHAQEKADKVVAGVNFQHCSLMSSAAYPTGPLMYANNDCTDESGDFAHNNNNKNQFSMPANF
gi_440802785_gb_ELR23714.1_hypothetical_protein_ACA1_073580_[Acanthamoeba_castellanii_str._Neff]_EOS	MVQQCGGAVERRCDGQELGDSWTAVLLKLSEGSKKTVVDVVAVLGKKLLPYPCQPSVNLLVFGTSVTMKLLLQVTDQLCL
gi_440802795_gb_ELR23724.1_EGFlike_domain_containing_protein_[Acanthamoeba_castellanii_str._Neff]_EOS	MTSQELNHLGRLSLVGWLLVASLAFSGANYFAVGPTGSNYPGWQPYTWNSVTSATFIQEYNTNSGIISCCFDVKWAGQSVVPYSTNGNPWCSTQYPSSNVVSLGTPVSWYMQINSGSVWPVSTNFGCSGGLSFFVRTGSPPSACNAYNCVHGTCVPQSGGTQQCQCSKGWYGSNCDMIVPPFNSSYFFVQFTWQNFRQGEFFYMAIDSDRNPDDCRWFIRGYPEDQSDGSSIGLSSFNAAPYEISFGTTEAVTYASMGVWMVTRKLTSGSVATCRLKFIMAPDTKGCLAQSGFLPICYLGNGAPLYFQLQQL
gi_440802835_gb_ELR23761.1_hypothetical_protein_ACA1_196530_[Acanthamoeba_castellanii_str._Neff]_EOS	MVITRRTTSRRSRQRPRRTRRARSARPRRPKRSRTRRPATKTTLVEDVLAGGTQFTILLLPQESC
gi_440802871_gb_ELR23793.1_GTPase,_putative_[Acanthamoeba_castellanii_str._Neff]_EOS	MGSVCHLDGDVDTNKPAVRTSTSVLPPPSTPLGVAIARKVGWKWPTFWGARRSPARDGHCSATRTVLIRRDELQGLVLLLVVLCDITIATATVSPDISLVVVGNPGVGKSFLCNIFLQENAFNHAWQVGACTKNAEFRTAVLSGDSGETPQVVHVHNVPGLIEHDPARMAANKQAIGQAFAQPGEHIIMYVFAPGRGGRLEASDFAAYEALRNAYNFQTTSVVFVFNLMPAYDDEIVGMAMRLIDWPANKPFNHVFIDHDPELASGSRPFDFKSNKAAAMRNRLLQAMDLAIPYRHEKIKEIELARDRVVQLEGVITSMEQKIAEAKQQVEDFGRQIGEANGQIAEGQRRHAEMVQYVETLRQEAQRARHDLEQERKKRKKRSWLSKLGDIVGVVMQRA…
gi_440802879_gb_ELR23801.1_hypothetical_protein_ACA1_023140_[Acanthamoeba_castellanii_str._Neff]_EOS	MIRETGGTYSNVATIDADITSKGQAGGLATLDGTSKVTAAQLPDPTASLQGAMIEATSARQMVIGRGAASQIFGDGVTYSSARSGSSDVRRGGRQESSWLSLSRSSSDVPEERASKQDFSSAGLPCFHNHRQCSTSRHG
gi_440802913_gb_ELR23830.1_major_capsid_protein,_partial_[Acanthamoeba_castellanii_str._Neff]_EOS	MPVSGALTQLAAQGPQNRYLTVDPQITFFKGTYKRHSMFSMVEVENTFSGATGAGRKLTATIARSGDLVAQCYFYTELGHIKYASDMVNDGFVNNSAYYTNSVGHAMIETVGIDIGGNTFDEHTGEFLEIWERLTSSSGKRLGQMVGYAETTGQLIEYGFQTQHLYYHEAKLTVRTRALDKLIVRSGEANNPATLAMPGEISNMLILVNYIFLDTLERRMFAQQMHEYLIDQVQFTGAEPHTGSTSQAIRLQFNHPVKEIFG
gi_440802914_gb_ELR23831.1_hypothetical_protein_ACA1_335680,_partial_[Acanthamoeba_castellanii_str._Neff]_EOS	MWAVKSLEGERPQLGTNLFTDVRAAKAKLLSANSSAAQLRSFADPRAAAAWLLGTSPLSLQQKQKQKEAHDVIDIWRSPLFEAGPDKGDPLAVIVEGSVSYVGGYEAWFEGEKTMASTLKLPRPTADRAALYGCYEALRKCVIDHKTGSPGGRQVMLCTDSPVVYAAVTGKPMSERGEMPSNCTVLARRLRELCEELPVTLLLATSFA
gi_440803125_gb_ELR24037.1_hypothetical_protein_ACA1_144280_[Acanthamoeba_castellanii_str._Neff]_EOS	MAYQQPHTPGGYPPAAGYPGAVGAPGGGYPGAPGAGYGAPGGGYPGAPGGYPGGGYPPAAGGYPPGAAYPPPPATLRATPLPLAASASRRPPTARRAMAPPLHRARLARIRTRPRRSSTRRSTSSRRRPTRPSTRPRRRPTSTAPAHQPPLPPTALPPGWGWASPPTAPTPLALPTVPLAMARPTTRPALAPPVATLALDPRTAPPVPSPLMARRPPSRRPRPPSPRDPWAARPLPTAAPLSASPPTAPLVPTAPLPMAPRLLTARPRSAPAPRPLAVPLTALNGREVNTIYFLSSSPTHLRV
gi_440803200_gb_ELR24109.1_hypothetical_protein_ACA1_153080_[Acanthamoeba_castellanii_str._Neff]_EOS	MGDKKHKKKDEEEDSSSSESEGSEEEDSSSSSGEEEDSGSSSSDSSDGSENGSDEGEEEEAKPEEQPAKPEEQPAKREEQAEPAPKAAEKEEEDDDDSDDESSSSEEESDDGDKEEAEKKEPAPVVAAAPAVEVKEQARPMAAEAEKEVVAEKKEEEEKESDDDDEESDDEDDSDEGSSSSEEGSSEEESEKAAPAVEANKPAKAAEANGTAKKAESSGSSDTSSSSDDDDDDDDGDESSSDEEDGSDDDSDDDDSTSSEETSEEEQANKKVADKKESAEKPKKAAKATKKKEADDGGDKENGKGSKKPKAATKKEAESDGSSSSDGEGGDDDKKSKKSQNKEKEAGKGCCIMM
gi_440803321_gb_ELR24228.1_hypothetical_protein_ACA1_272390,_partial_[Acanthamoeba_castellanii_str._Neff]_EOS	MSHMGEDEVAVTQGSADGVHGAGTLVEDVHTANGPYTEVCETMCETVVKFSVPVV
gi_440803322_gb_ELR24229.1_hypothetical_protein_ACA1_272500,_partial_[Acanthamoeba_castellanii_str._Neff]_EOS	MATATATATGRVGSRARATVMVRRWARLRLTAGVRARGLAALALEAGNLQ
gi_440803469_gb_ELR24371.1_hypothetical_protein_ACA1_166120_[Acanthamoeba_castellanii_str._Neff]_EOS	MASQLPLTARKSLKDAEPQNAEAIKKLEAATGTTGWTFEADGAAIHEALKNDGNLVGRVINQTLTGLVDNIIKLCKKDDMYKEAFVEKITAKKIKFVVTSEGPAYYPGETSFPEGVLLVTIHQEKPWVNVNQTGNKIESQL
gi_440803519_gb_ELR24414.1_hypothetical_protein_ACA1_056560_[Acanthamoeba_castellanii_str._Neff]_EOS	MQHNLCNAYWFGVGGCTITSVALGIHTGYMNIMDNLPKHDQHMAYGFFSHVVGVVLGASLGATIGCCILSTTYWFGFGGFAITGAMLGTRYGYMDAMDGLPKHARQEPSPTAEETSRRGGRARVGLGGPRQ
gi_440803574_gb_ELR24464.1_hypothetical_protein_ACA1_345890_[Acanthamoeba_castellanii_str._Neff]_EOS	MHTRLMAVARERCKWATVKKQVHIEEDSNEERFIFDFIITLIITINMLGAWLMWNDHIEEVHVEVPVKEVTVEEGTFLFCQGQAAMWTVLFATSAVLLHQDFNTFTSLGLLTLVAKD
gi_440803609_gb_ELR24496.1_hypothetical_protein_ACA1_322330_[Acanthamoeba_castellanii_str._Neff]_EOS	MAKHLSTGQPITFVLENLLLLFNALTNVSIINGDEMDVYRMCIGDAPERIVVTHVTFHQCTVCPYLDLVELLVMQAAEVL
gi_440803610_gb_ELR24497.1_autophagy_protein,_putative_[Acanthamoeba_castellanii_str._Neff]_EOS	MLILDDFQGSCLAEMIFRSDILTIACTREWIAVVLVDEVYLYDFNVLATPLYRALTFHNPTGAIAINTDRIMGHVHVRAGGGETSWRAHDEPIARIALGHVGFFLLATVSARGTILRLWTTDGYRIAEFDCGSPTYLTISPDCEWVRATYEHGDVHVFRVSDGTTEGATSFATAHDLTSARCTFGPDRTDTVIAILPASHERVLLRFDELFGGECLMESRQPLEPDRAMRPALTNLP
gi_440803752_gb_ELR24635.1_hypothetical_protein_ACA1_172200_[Acanthamoeba_castellanii_str._Neff]_EOS	MSRVFFIQLVAVIVALLFAFAVFADAQATPTPSASASALPSPVASASPSRSPKASVAPSSASSLNGFLLEALSFLF
gi_440803779_gb_ELR24662.1_hypothetical_protein_ACA1_172890_[Acanthamoeba_castellanii_str._Neff]_EOS	MKFSAALLLLACLCFTATVLASDDLDKRGDGTVVVPQTVVAAPAVQTAQLTPPAQTLQVPQKQVIVAATSSASSLAPFHLAW
gi_440803834_gb_ELR24717.1_HEAT_repeat_domain_containing_protein_[Acanthamoeba_castellanii_str._Neff]_EOS	MDHALAPARQEHVKRLVVQACCEGGREPATLREIRERYWQRVKKKKSKINKSAAAAVEEEASVELEELFRWTFIEDGPHAGLAFLDRHPSYTTNDRAKEDAEAERAFVKAAEVLVVVWRHHLLDRALLSSTAKETLLAFFQRVWPRALAACRRLNNAAATASPARRRTSVRVAVLLLTASAVLISHLARDDFVGLDNSSTFWEELEHRVLDHHDQDVVSAGFQVLMRAQDLARGLGLELSATRLKLLLSLLRHGDEGMRSRAIVRCYSEGCYDRAMQGPINEELDFILSGHELDNGHFDMWVALMARFEHEASPKLRHQIYRTLVDLTEAFNLGEGADTAAMNLILMGLQDEDSDVATMARELLTEASETAQLDSLISANLPRLVELLVNQLTMRRAEV…
gi_440803886_gb_ELR24769.1_hypothetical_protein_ACA1_174290_[Acanthamoeba_castellanii_str._Neff]_EOS	MGEMPEEKLQEFINQVSSVKIMGSHGSTLQIKDNEKVIMKYKLTENCMAVVAKVAERKVTVAVTKVTKMKEKKEAVTNRSRVKRKRKDNINKEMARPRKKRLSPTSMVMCKAARMLAGMSVGMSALHQAAQDMMANLFNMKLWQSNEEGLWELPLNNALFQQKGLLDTVILHLATSNADWSEDSELSKSLFIVIDS
gi_440803964_gb_ELR24847.1_hypothetical_protein_ACA1_175210_[Acanthamoeba_castellanii_str._Neff]_EOS	MNGRYYDDDAGGGRFIPWCDALLVLPACYTAHWRDSDYDVDDEARFATGVCCAAAVLERWKVCPSVCWCGGASRAWCASCRGIATLLTDFRHGALTACAVLALGPAGLDAASMVMSAIRSDSYWFSGCAPPSKVEEGVQLNACSDAHHDA
gi_440804014_gb_ELR24897.1_hypothetical_protein_ACA1_175730_[Acanthamoeba_castellanii_str._Neff]_EOS	MPSTSAERQRSRTMSESQRKAAAAITATCAGPCVGEVLKDRRTGYFYFISPFWVCVAQVVTVKTKVHHSLIPWNKKTSTLSRAHPPYKIRRVKSQEPKV
gi_440804173_gb_ELR25050.1_hypothetical_protein_ACA1_287500,_partial_[Acanthamoeba_castellanii_str._Neff]_EOS	ELICPQQAHHTLTFLAGVVVGGALVLIPCWCCLVPVALAVHQVCAALVSTGESHVGVLGAHG
gi_440804531_gb_ELR25408.1_hypothetical_protein_ACA1_293590_[Acanthamoeba_castellanii_str._Neff]_EOS	MARSLGRDEAVGLTKVTGCVVSMLSGNHVALATRAPSTPSQSTGGELGQRRGAALRSTGSSASVASGVVVVVVNFS
gi_440804545_gb_ELR25422.1_hypothetical_protein_ACA1_293930_[Acanthamoeba_castellanii_str._Neff]_EOS	MVGVASATATVNVFVVHLYAASTAAAPSAGATRLVNRALAAGEVSTTTTTRPPAWWQPQAQVNLRPRRRWRSTAHAQVSVTQPLTYSAAAAPWMVVIVDEGDFCAVTLRAGAGGSFALDPASSYTNQ
gi_440804550_gb_ELR25427.1_hypothetical_protein_ACA1_294810,_partial_[Acanthamoeba_castellanii_str._Neff]_EOS	MGGGGGGGGWRLWVARAQEGVGVLGVLGVDPEEVVARKTGWYHQALKLGGRGAATEIKEKQQLHFRLLERKPEFEVL
gi_440804586_gb_ELR25463.1_hypothetical_protein_ACA1_295490_[Acanthamoeba_castellanii_str._Neff]_EOS	MNISKGCCFAHFHSAEDLAQLYNSLPLVIEGQEITIKPINRARGEAARLNAEGEEERPGNHPRP
gi_440804587_gb_ELR25464.1_hypothetical_protein_ACA1_295500_[Acanthamoeba_castellanii_str._Neff]_EOS	MQERYAEQKELGQAHAAMVKHFSADHARREEAEDNEVKHVVIVKNVEAKRWGEICGRLGAIAEFNKESSYYDDVSELLVIVVANESCRAEFAYSGYLTSLGKLIREITEDQVVQSVKDLAIPLLDARKSNNRAWMVVELFSEEDLDRYIATPTILNGVKWYKAQSYQSYGSLSH
gi_440804591_gb_ELR25468.1_hypothetical_protein_ACA1_295540_[Acanthamoeba_castellanii_str._Neff]_EOS	MGACESCEVDQHHHGHHHGTDTTTAATITRLCTTDTTATMITTDTMATISTMATTMTTVTTTTAIITTKKPSLSTMPIGQSIEFRIAE
gi_440804608_gb_ELR25485.1_hypothetical_protein_ACA1_295720,_partial_[Acanthamoeba_castellanii_str._Neff]_EOS	MMMMKTTTTTTMKKMMKMTMVKMMTKMKMKMKMVEGGGGGGRGWRRC
gi_440804831_gb_ELR25697.1_hypothetical_protein_ACA1_085260_[Acanthamoeba_castellanii_str._Neff]_EOS	MAVVHQHCRQVEKDKVEDRGKCKVEMTPKESDKGSEVEALGIQEEEEAEVEGIVEEQEEEWETKALAKTPTN
