# Supplementary material for: A Phylogenomic Study of Acanthamoeba polyphaga Draft Genome Sequences Suggests Genetic Exchanges With Giant Viruses
Source: Front Microbiol. 2018 Sep 6;9:2098. doi: 10.3389/fmicb.2018.02098 (PMC6135880; doi:10.3389/fmicb.2018.02098)
Supplement: Supplementary file 13 [file Table_4.xlsx]

## Sheet: P. dulcis vs A.cast
ORF	Hit Name	evalue	id	cov	evalue modif	ORF function
ORF_Pd7	Acast745541	2e-10	39.62	35.69	10	hypothetical_id_AGO81873.1
ORF_Pd13-16	Acast746148	5e-87	60.51	51.45	87	chorismate_synthase_id_AGO81879.1
ORF_Pd19	Acast749678	1e-07	36.73	41.18	7	hypothetical_id_AGO81882.1
ORF_Pd103	Acast746090	8e-41	48.28	71.43	41	hypothetical_id_AGO81963.1
ORF_Pd133	Acast724868	1e-51	43.32	84.97	51	metallophosphoesterase_id_AGO81993.1
ORF_Pd171	Acast738065	1e-07	75.00	67.44	7	hypothetical_id_AGO82031.1
ORF_Pd249	Acast729669	5e-135	86.45	96.47	135	lipid_raft-associated_id_AGO82109.1
ORF_Pd331	Acast686662	8e-14	57.58	88.00	14	hypothetical_id_AGO82191.1
ORF_Pd353	Acast743588	1e-20	41.28	37.80	20	hypothetical_id_AGO82213.1
ORF_Pd589	Acast748520	2e-16	30.71	52.63	16	hypothetical_id_AGO82447.1
ORF_Pd718	Acast695592	4e-64	75.76	100	64	hypothetical_id_AGO82574.1
ORF_Pd719	Acast729502	8e-13	65.12	58.90	13	hypothetical_id_AGO82575.1
ORF_Pd777	Acast745852	2e-08	40.23	50.00	8	hypothetical_id_AGO82633.1
ORF_Pd848	Acast728562	3e-116	43.76	90.92	116	pyrroloquinoline_quinone-dependent_alcohol_dehydrogenase_id_AGO82704.1
ORF_Pd872	Acast730339	1e-123	45.17	91.19	123	zinc_finger_id_AGO82728.1
ORF_Pd901	Acast745976	5e-11	34.13	45.00	11	hypothetical_id_AGO82757.1
ORF_Pd982	Acast752436	2e-05	44.64	78.87	5	hypothetical_id_AGO82838.1
ORF_Pd1019	Acast692191	5e-150	77.56	71.35	150	cytosine-N(4)-specific_DNA-methyl_transferase_id_AGO82875.1
ORF_Pd1047	Acast672309	2e-128	45.63	87.96	128	pqq-dependent_dehydrogenase_id_AGO82903.1
ORF_Pd1051	Acast751569	4e-06	54.76	34.71	6	hypothetical_id_AGO82907.1
ORF_Pd1090	Acast742548	4e-62	90.43	100	62	hypothetical_id_AGO82946.1
ORF_Pd1091	Acast742548	1e-05	87.18	100	5	hypothetical_id_AGO82947.1
ORF_Pd1108	Acast729103	7e-36	48.73	82.29	36	signal_peptidase_id_AGO82964.1
ORF_Pd1183	Acast753499	2e-25	57.45	54.02	25	hypothetical_id_AGO83037.1
ORF_Pd1260	Acast745852	6e-10	50.00	51.47	10	hypothetical_id_AGO83112.1
ORF_Pd1272	Acast722964	3e-144	44.26	97.70	144	transposase_id_AGO83124.1
ORF_Pd1381	Acast729029	1e-10	57.45	32.41	10	hypothetical_id_AGO83233.1
ORF_Pd1391	Acast742548	1e-11	30.65	36.31	11	hypothetical_id_AGO83243.1
ORF_Pd1426	Acast726513	1e-45	43.09	62.29	45	hypothetical_id_AGO83278.1
ORF_Pd1465	Acast730468	1e-63	44.85	79.21	63	tyrosine-tRNA_ligase_id_AGO83317.1

## Sheet: P. dulcis vs A.poly
ORF	Hit Name	evalue	id	cov	evalue modif	ORF function
ORF_Pd7	Apoly682262	2e-10	39.62	35.69	10	hypothetical_protein_873.1
ORF_Pd19	Apoly685236	1e-07	36.73	41.18	7	hypothetical_protein_882.1
ORF_Pd103	Apoly708255	2e-50	51.61	91.62	50	hypothetical_protein_963.1
ORF_Pd133	Apoly726729	2e-51	43.32	84.97	51	metallophosphoesterase_id_AGO81993.1
ORF_Pd171	Apoly727660	1e-07	75.00	65.12	6	hypothetical_protein_031.1
ORF_Pd249	Apoly714643	7e-132	86.45	96.47	132	lipid_raft-associated_protein_109.1
ORF_Pd331	Apoly681949	9e-14	57.58	88.00	14	hypothetical_protein_191.1
ORF_Pd353	Apoly688878	1e-20	41.28	37.80	20	hypothetical_protein_213.1
ORF_Pd718	Apoly697604	4e-64	75.76	100	64	hypothetical_protein_574.1
ORF_Pd719	Apoly753107	1e-12	65.12	58.90	12	hypothetical_protein_575.1
ORF_Pd777	Apoly725384	3e-09	41.38	50.00	9	hypothetical_protein_633.1
ORF_Pd848	Apoly689315	9e-124	44.53	92.49	124	pyrroloquinoline_quinone-dependent_alcohol_dehydrogenase_id_AGO82704.1
ORF_Pd872	Apoly726675	3e-119	45.17	91.19	119	zinc_finger_protein_728.1
ORF_Pd901	Apoly734719	4e-11	34.13	45.00	11	hypothetical_protein_757.1
ORF_Pd982	Apoly735692	2e-05	44.64	78.87	5	hypothetical_protein_838.1
ORF_Pd1019	Apoly746060	6e-141	77.56	71.35	141	cytosine-N(4)-specific_DNA-methyl_transferase_id_AGO82875.1
ORF_Pd1047	Apoly689315	9e-137	46.37	91.45	137	pqq-dependent_dehydrogenase_id_AGO82903.1
ORF_Pd1051	Apoly675279	4e-06	54.76	34.71	6	hypothetical_protein_907.1
ORF_Pd1090	Apoly743667	4e-62	90.43	100	62	hypothetical_protein_946.1
ORF_Pd1091	Apoly743667	1e-05	87.18	100	5	hypothetical_protein_947.1
ORF_Pd1108	Apoly734985	2e-35	52.52	72.39	350	signal_peptidase_id_AGO82964.1
ORF_Pd1183	Apoly718811	3e-27	57.45	54.02	27	hypothetical_protein_037.1
ORF_Pd1260	Apoly725384	4e-11	51.43	51.47	11	hypothetical_protein_112.1
ORF_Pd1272	Apoly724523	4e-144	44.26	97.70	144	transposase_id_AGO83124.1
ORF_Pd1381	Apoly737775	1e-10	57.45	32.41	10	hypothetical_protein_233.1
ORF_Pd1391	Apoly743667	2e-11	30.65	36.31	11	hypothetical_protein_243.1
ORF_Pd1465	Apoly756079	1e-63	44.85	79.21	63	tyrosine-tRNA_ligase_id_AGO83317.1
ORF_Pd1489	Apoly724523	2e-131	40.88	95.74	131	transposase_id_AGO83341.1

## Sheet: P. salinus vs A.cast
ORF	Hit Name	evalue	id	cov	evalue modif	ORF function
ORF_Ps8	Acast745541	1e-13	40.57	48.85	13	hypothetical_protein_id_AGO83362.1
ORF_Ps24	Acast680164	2e-25	39.31	64.44	25	ankyrin_repeat_id_AGO83378.1
ORF_Ps36	Acast745541	2e-06	33.04	50.45	6	hypothetical_protein_id_AGO83390.1
ORF_Ps41	Acast749678	1e-13	48.28	35.8	13	hypothetical_protein_id_AGO83395.1
ORF_Ps150	Acast746090	5e-44	55.48	72.28	44	hypothetical_protein_id_AGO83504.1
ORF_Ps230	Acast695654	8e-07	31.03	35.45	7	hypothetical_protein_id_AGO83584.1
ORF_Ps240	Acast671290	2e-136	88.06	92.73	136	lipid_raft-associated_protein_id_AGO83594.1
ORF_Ps312	Acast701873	3e-07	70.00	32.97	7	hypothetical_protein_id_AGO83666.1
ORF_Ps368	Acast748520	2e-22	35.91	59.27	22	hypothetical_protein_id_AGO83720.1
ORF_Ps375	Acast755098	3e-50	33.42	56.52	50	hypothetical_protein_id_AGO83727.1
ORF_Ps790	Acast728908	1e-08	48.53	71.58	8	hypothetical_protein_id_AGO84134.1
ORF_Ps1165	Acast728562	1e-119	43.38	93.87	119	pyrroloquinoline_quinone-dependent_alcohol_dehydrogenase_id_AGO84506.1
ORF_Ps1170	Acast740220	4e-05	39.81	47.03	5	hypothetical_protein_id_AGO84511.1
ORF_Ps1194	Acast730339	7e-127	44.67	91.84	127	zinc_finger_protein_id_AGO84534.1
ORF_Ps1238	Acast745976	9e-17	36.57	41.74	17	hypothetical_protein_id_AGO84578.1
ORF_Ps1301	Acast695038	2e-31	43.90	43.39	31	metallophosphoesterase_id_AGO84639.1
ORF_Ps1425	Acast723184	5e-17	34.34	47.56	17	ankyrin_repeat_id_AGO84763.1
ORF_Ps1438	Acast754086	1e-39	46.20	59.58	39	B-box_zinc_finger_family_protein_id_AGO84776.1
ORF_Ps1458	Acast749694	3e-09	38.54	88.07	9	hypothetical_protein_id_AGO84796.1
ORF_Ps1599	Acast692191	7e-148	77.47	62.16	148	cytosine-N(4)-specific_DNA-methyl_transferase_id_AGO84931.1
ORF_Ps1604	Acast753145	5e-50	31.42	71.35	50	carboxylesterase_id_AGO84936.1
ORF_Ps1742	Acast693298	2e-46	72.63	48.72	46	hypothetical_protein_id_AGO85074.1
ORF_Ps1895	Acast703145	5e-15	58.33	37.5	15	hypothetical_protein_id_AGO85227.1
ORF_Ps1896	Acast752847	1e-12	45.16	52.54	12	hypothetical_protein_id_AGO85228.1
ORF_Ps1931	Acast733909	2e-11	31.93	62.64	11	F-box_domain_id_AGO85263.1
ORF_Ps1980	Acast753499	3e-23	55.20	68.31	23	hypothetical_protein_id_AGO85309.1
ORF_Ps2063	Acast749694	1e-05	33.93	30.52	5	ankyrin_repeat_id_AGO85392.1
ORF_Ps2119	Acast751052	5e-06	39.22	57.3	6	hypothetical_protein_id_AGO85443.1
ORF_Ps2160	Acast751171	1e-48	80.77	88.89	48	hypothetical_protein_id_AGO85483.1
ORF_Ps2161	Acast709237	4e-16	75.47	67.09	16	hypothetical_protein_id_AGO85484.1
ORF_Ps2233	Acast730969	3e-24	63.29	39.11	24	hypothetical_protein_id_AGO85556.
ORF_Ps2247	Acast704355	4e-18	69.39	46.23	18	hypothetical_protein_id_AGO85570.1
ORF_Ps2309	Acast745169	2e-21	31.33	36.94	21	hypothetical_protein_id_AGO85632.1
ORF_Ps2319	Acast726513	2e-41	39.18	37.81	41	hypothetical_protein_id_AGO85642.1
ORF_Ps2424	Acast720721	2e-05	73.33	40	5	hypothetical_protein_id_AGO85747.1
ORF_Ps2481	Acast730468	8e-62	43.56	76.32	62	tyrosine-tRNA_ligase_id_AGO85803.1
ORF_Ps2107	Acast729772	2e-74	62.25	100	74	ubiquitine_ligase_id_AGO85894.1

## Sheet: P. salinus vs A.poly
ORF	Hit Name	evalue	id	cov	evalue modif	ORF function
ORF_Ps8	Apoly682262	1e-13	40.57	48.85	13	hypothetical_protein_id_AGO83362.1
ORF_Ps24	Apoly734118	2e-26	40.69	64.44	26	ankyrin_repeat_id_AGO83378.1
ORF_Ps36	Apoly682262	2e-06	33.04	50.45	6	hypothetical_protein_id_AGO83390.1
ORF_Ps41	Apoly685236	1e-13	48.28	35.8	13	hypothetical_protein_id_AGO83395.1
ORF_Ps150	Apoly708255	3e-54	58.06	92.08	54	hypothetical_protein_id_AGO83504.1
ORF_Ps230	Apoly725846	9e-07	31.03	35.45	7	hypothetical_protein_id_AGO83584.1
ORF_Ps240	Apoly739100	3e-133	88.06	92.73	133	lipid_raft-associated_protein_id_AGO83594.1
ORF_Ps312	Apoly675082	3e-07	70.00	32.97	7	hypothetical_protein_id_AGO83666.1
ORF_Ps368	Apoly749300	3e-22	35.91	59.27	22	hypothetical_protein_id_AGO83720.1
ORF_Ps665	Apoly749300	7e-25	33.22	61.41	25	hypothetical_protein_id_AGO84012.1
ORF_Ps790	Apoly702142	9e-09	48.53	71.58	9	hypothetical_protein_id_AGO84134.1
ORF_Ps1165	Apoly689315	1e-127	44.16	97.12	127	pyrroloquinoline_quinone-dependent_alcohol_dehydrogenase_id_AGO84506.1
ORF_Ps1194	Apoly726674	5e-124	44.09	96.73	124	zinc_finger_protein_id_AGO84534.1
ORF_Ps1238	Apoly734719	4e-17	36.57	41.74	17	hypothetical_protein_id_AGO84578.1
ORF_Ps1301	Apoly678656	8e-32	43.90	43.39	32	metallophosphoesterase_id_AGO84639.1
ORF_Ps1425	Apoly734118	8e-18	35.54	47.56	18	ankyrin_repeat_id_AGO84763.1
ORF_Ps1438	Apoly749136	1e-39	46.20	59.58	39	B-box_zinc_finger_family_protein_id_AGO84776.1
ORF_Ps1458	Apoly749836	3e-09	38.54	88.07	9	hypothetical_protein_id_AGO84796.1
ORF_Ps1599	Apoly746060	5e-139	77.47	62.16	139	cytosine-N(4)-specific_DNA-methyl_transferase_id_AGO84931.1
ORF_Ps1604	Apoly755917	1e-49	31.17	71.35	49	carboxylesterase_id_AGO84936.1
ORF_Ps1742	Apoly734085	1e-46	72.16	49.74	46	hypothetical_protein_id_AGO85074.1
ORF_Ps1895	Apoly749614	2e-14	58.33	37.5	14	hypothetical_protein_id_AGO85227.1
ORF_Ps1896	Apoly138853	4e-14	45.16	52.54	14	hypothetical_protein_id_AGO85228.1
ORF_Ps1931	Apoly723911	2e-11	31.93	62.64	11	F-box_domain_id_AGO85263.1
ORF_Ps1980	Apoly718811	1e-25	55.20	68.31	25	hypothetical_protein_id_AGO85309.1
ORF_Ps2063	Apoly755186	1e-05	33.93	30.52	5	ankyrin_repeat_id_AGO85392.1
ORF_Ps2119	Apoly740029	1e-07	42.31	58.43	7	hypothetical_protein_id_AGO85443.1
ORF_Ps2160	Apoly756552	1e-48	80.77	88.89	48	hypothetical_protein_id_AGO85483.1
ORF_Ps2161	Apoly726561	4e-16	75.47	67.09	16	hypothetical_protein_id_AGO85484.1
ORF_Ps2233	Apoly756392	3e-24	63.29	39.11	24	hypothetical_protein_id_AGO85556.
ORF_Ps2247	Apoly691360	6e-18	69.39	46.23	18	hypothetical_protein_id_AGO85570.1
ORF_Ps2278	Apoly749104	9e-126	48.92	44.59	126	thioredoxin_reductase_id_AGO85601.1
ORF_Ps2309	Apoly745046	2e-21	31.33	36.94	21	hypothetical_protein_id_AGO85632.1
ORF_Ps2369	Apoly755186	1e-20	36.30	35.53	20	ankyrin_repeat_id_AGO85692.1
ORF_Ps2424	Apoly716593	2e-05	73.33	40	5	hypothetical_protein_id_AGO85747.1
ORF_Ps2481	Apoly756079	1e-61	43.56	76.32	61	tyrosine-tRNA_ligase_id_AGO85803.1
ORF_Ps2107	Apoly710561	4e-45	92.41	46.75	45	ubiquitine_ligase_id_AGO85894.1

## Sheet: P. inopinatum vs A.cast
ORF	Hit Name	evalue	id	cov	evalue modif	ORF function
ORF_Pi27	Acast732764	1e-17	72.00	45.4545	17	hypothetical_protein
ORF_Pi32	Acast754801	9e-56	38.75	95.3804	56	hypothetical_protein
ORF_Pi78	Acast729466	5e-45	41.31	82.4841	45	hypothetical_protein
ORF_Pi105	Acast704492	1e-54	49.10	41.8868	54	thioredoxin_reductase
ORF_Pi147	Acast748450	2e-11	33.02	88.3333	11	Morn_repeat
ORF_Pi172	Acast702646	8e-15	36.36	35.1812	15	hypothetical_protein
ORF_Pi212	Acast744607	2e-31	52.67	100	31	ribonucleotide-diphosphate_reductase_large_chain
ORF_Pi252	Acast691880	7e-39	30.94	49.12	39	hypothetical_protein
ORF_Pi253	Acast691880	2e-38	30.94	42.4033	38	hypothetical_protein
ORF_Pi254	Acast755245	1e-26	46.36	93.2099	26	hypothetical_protein
ORF_Pi264	Acast745852	4e-09	43.21	70.4348	9	hypothetical_protein
ORF_Pi348	Acast745530	3e-33	48.57	33.5893	33	hypothetical_protein
ORF_Pi365	Acast750314	9e-12	47.95	41.7143	12	WD40_domain_protein
ORF_Pi494	Acast729103	5e-38	46.79	71.8894	38	signal_peptidase
ORF_Pi542	Acast751569	3e-05	41.94	51.6667	5	hypothetical_protein
ORF_Pi549	Acast728562	1e-123	44.49	91.1612	123	pqq-dependent_dehydrogenase_protein
ORF_Pi581	Acast753145	3e-34	33.88	84.0278	34	carboxylesterase
ORF_Pi590	Acast692191	3e-100	80.35	86.5	100	cytosine-N_4-specific_DNA-methyl_transferase
ORF_Pi614	Acast695592	8e-09	51.61	52.9915	9	hypothetical_protein
ORF_Pi638	Acast676716	0.004	32.86	51.0949	3	Morn_repeat
ORF_Pi640	Acast745409	0.0008	32.58	40.4545	4	Morn_repeat
ORF_Pi654	Acast742584	2e-06	33.33	78.1915	6	ankyrin_repeat
ORF_Pi674	Acast738275	1e-24	56.60	38.9706	24	RING_and_ubiquitin_domain
ORF_Pi679	Acast676716	2e-06	31.36	49.1667	6	Morn_repeat
ORF_Pi689	Acast752847	6e-10	36.90	62.6866	10	hypothetical_protein
ORF_Pi690	Acast703145	1e-14	54.00	42.735	14	hypothetical_protein
ORF_Pi744	Acast680164	3e-06	32.73	100	6	hypothetical_protein
ORF_Pi836	Acast684024	1e-11	33.60	44.0141	11	Morn_repeat
ORF_Pi915	Acast754965	8e-07	37.70	53.0435	7	Morn_repeat
ORF_Pi961	Acast729187	7e-54	38.24	94.1828	54	metallophosphoesterase
ORF_Pi1038	Acast730340	1e-121	43.34	97.1253	121	zinc_finger_protein
ORF_Pi1064	Acast728562	5e-118	43.95	91.5641	118	pyrroloquinoline_quinone-dependent_alcohol_dehydrogenase
ORF_Pi1091	Acast755207	0.0005	31.47	51.8116	4	ankyrin_repeat
ORF_Pi1527	Acast702646	1e-06	35.11	51.9841	6	ankyrin_repeat
ORF_Pi1603	Acast723014	4e-48	34.79	58.4337	48	hypothetical_protein
ORF_Pi1716	Acast703796	1e-14	43.52	73.4694	14	lipid_raft-associated_protein
ORF_Pi1717	Acast729669	1e-67	86.61	99.2188	67	lipid_raft-associated_protein
ORF_Pi1726	Acast695654	3e-06	34.02	36.7424	6	hypothetical_protein
ORF_Pi1789	Acast746090	3e-47	51.72	72.1393	47	hypothetical_protein

## Sheet: P. inopinatum vs A.poly
ORF	Hit Name	evalue	id	cov	evalue modif	ORF function
ORF_Pi27	Apoly742856	5e-12	38.84	100	12	hypothetical protein
ORF_Pi32	Apoly702842	3e-55	38.46	95.3804	55	hypothetical protein
ORF_Pi78	Apoly743169	1e-32	52.21	43.3121	32	hypothetical protein
ORF_Pi105	Apoly749104	3e-125	49.10	41.8868	125	thioredoxin reductase
ORF_Pi147	Apoly714598	2e-11	33.02	88.3333	11	Morn repeat
ORF_Pi172	Apoly727305	8e-15	36.36	35.1812	15	hypothetical protein
ORF_Pi212	Apoly744127	2e-31	52.67	100	31	ribonucleotide-diphosphate reductase large chain
ORF_Pi252	Apoly750147	2e-37	30.94	49.12	37	hypothetical protein
ORF_Pi253	Apoly750147	6e-37	30.94	42.4033	37	hypothetical protein
ORF_Pi254	Apoly731750	8e-26	44.44	94.4444	26	hypothetical protein
ORF_Pi264	Apoly725384	3e-10	44.44	70.4348	10	hypothetical protein
ORF_Pi348	Apoly703685	4e-33	47.98	33.2054	33	hypothetical protein
ORF_Pi365	Apoly711016	1e-14	50.70	40.5714	14	WD40 domain protein
ORF_Pi494	Apoly734985	2e-37	51.09	63.1336	37	signal peptidase protein
ORF_Pi515	Apoly683755	8e-11	34.01	87.5	11	ankyrin repeat
ORF_Pi542	Apoly675279	4e-05	41.94	51.6667	5	hypothetical protein
ORF_Pi549	Apoly725456	4e-130	45.40	92.3744	130	pqq-dependent dehydrogenase protein
ORF_Pi581	Apoly755917	1e-33	33.47	84.0278	33	carboxylesterase protein
ORF_Pi590	Apoly746060	3e-93	80.35	86.5	93	cytosine-N 4-specific DNA-methyl transferase
ORF_Pi638	Apoly751966	0.004	32.86	51.0949	3	Morn repeat
ORF_Pi640	Apoly753054	0.0009	32.58	40.4545	4	Morn repeat
ORF_Pi654	Apoly739691	2e-06	33.33	78.1915	6	ankyrin repeat
ORF_Pi674	Apoly739713	1e-24	56.60	38.9706	24	RING_and_ubiquitin_domain_protein
ORF_Pi679	Apoly751966	2e-06	31.36	49.1667	6	Morn repeat
ORF_Pi689	Apoly138853	3e-11	42.37	44.0299	11	hypothetical protein
ORF_Pi690	Apoly751460	5e-14	54.00	42.735	14	hypothetical protein
ORF_Pi744	Apoly734118	1e-06	33.64	100	6	hypothetical protein
ORF_Pi767	Apoly751635	2e-34	42.94	49.4413	34	B-box_zinc_finger_family_protein
ORF_Pi836	Apoly686168	1e-11	33.60	44.0141	11	Morn repeat
ORF_Pi915	Apoly745818	8e-07	38.33	52.1739	9	Morn repeat
ORF_Pi961	Apoly726730	7e-54	38.24	94.1828	54	metallophosphoesterase
ORF_Pi1038	Apoly726674	9e-121	43.34	97.1253	121	zinc_finger_protein
ORF_Pi1064	Apoly689315	6e-126	44.69	94.3761	126	pyrroloquinoline_quinone-dependent_alcohol_dehydrogenase
ORF_Pi1091	Apoly742535	0.0005	31.47	51.8116	4	ankyrin repeat
ORF_Pi1216	Apoly737525	2e-38	72.63	76	38	ribonucleotide-diphosphate_reductase_small_chain
ORF_Pi1527	Apoly727305	1e-06	35.11	51.9841	6	ankyrin repeat
ORF_Pi1603	Apoly732370	3e-48	34.79	58.4337	48	hypothetical protein
ORF_Pi1716	Apoly728174	1e-14	43.52	73.4694	14	lipid_raft-associated_protein
ORF_Pi1717	Apoly714643	6e-66	86.61	99.2188	66	lipid_raft-associated_protein
ORF_Pi1726	Apoly725846	3e-06	34.02	36.7424	6	hypothetical protein

## Sheet: P. massiliensis vs A.cast
ORF	Hit Name	evalue	id	cov	evalue modif	ORF function
ORF_Pm1161	Acast676716	0.0005	35.59	46.6403	4	Morn_repeat
ORF_Pm1176	Acast729187	3e-50	38.46	94.7522	50	metallophosphoesterase
ORF_Pm124	Acast704492	8e-50	49.36	44.9807	50	thioredoxin_reductase
ORF_Pm1281	Acast738270	8e-09	32.38	47.0852	9	hypothetical_protein
ORF_Pm1372	Acast703796	1e-52	39.33	91.2214	52	lipid_raft
ORF_Pm1410	Acast746090	1e-48	52.35	61.5702	48	hypothetical_protein
ORF_Pm238	Acast722964	2e-48	54.55	94.702	48	transposase
ORF_Pm239	Acast722964	2e-86	41.47	95.8592	86	transposase
ORF_Pm247	Acast745541	2e-09	35.85	54.359	9	hypothetical_protein
ORF_Pm344	Acast680163	4e-15	32.04	80.4688	15	ankyrin_repeat
ORF_Pm345	Acast680164	2e-21	37.65	95.858	21	ankyrin_repeat
ORF_Pm46	Acast754801	5e-55	39.29	75.2066	55	hypothetical_protein
ORF_Pm475	Acast729103	7e-36	53.24	57.9167	36	signal_peptidase
ORF_Pm499	Acast748871	1e-18	52.25	88.0952	18	hypothetical_protein
ORF_Pm635	Acast730340	9e-113	44.94	94.6108	113	zinc_finger
ORF_Pm652	Acast740220	0.001	34.95	45.5752	3	hypothetical_protein
ORF_Pm656	Acast728562	2e-111	44.08	77.7448	111	pyrroloquinoline_quinone
ORF_Pm680	Acast696268	0.002	32.73	33.6391	3	hypothetical_protein
ORF_Pm735	Acast737677	1e-120	85.78	47.1132	120	ribonucleoside_diphosphate
ORF_Pm800	Acast738297	2e-28	33.21	68.1234	28	dihydrofolate_reductase
ORF_Pm85	Acast746148	8e-84	57.44	55.7143	84	chorismate_synthase
ORF_Pm880	Acast748520	1e-17	34.48	37.7323	17	hypothetical_protein
ORF_Pm960	Acast745852	7e-44	73.68	91.9355	44	hypothetical_protein

## Sheet: P. massiliensis vs A.poly
ORF	Hit Name	evalue	id	cov	evalue modif	ORF function
ORF_Pm1161	Apoly751966	0.0005	35.59	46.6403	4	Morn_repeat
ORF_Pm1176	Apoly726730	3e-50	38.46	94.7522	50	metallophosphoesterase
ORF_Pm124	Apoly749104	5e-122	49.36	44.9807	122	thioredoxin_reductase
ORF_Pm1281	Apoly715345	8e-09	32.38	47.0852	9	hypothetical_protein
ORF_Pm1372	Apoly728174	1e-52	39.33	91.2214	52	lipid_raft_associated_protein
ORF_Pm1410	Apoly708255	6e-59	54.40	79.7521	59	hypothetical_protein
ORF_Pm238	Apoly724523	2e-48	54.55	94.702	48	transposase
ORF_Pm239	Apoly724523	2e-86	41.47	95.8592	86	transposase
ORF_Pm247	Apoly682262	2e-09	35.85	54.359	9	hypothetical_protein
ORF_Pm344	Apoly734118	1e-15	32.68	80.0781	15	ankyrin_repeat
ORF_Pm46	Apoly702842	2e-54	39.01	75.2066	54	hypothetical_protein
ORF_Pm475	Apoly734985	2e-35	53.24	57.9167	35	signal_peptidase
ORF_Pm499	Apoly754513	5e-20	52.07	96.0317	20	hypothetical_protein
ORF_Pm635	Apoly726674	4e-112	44.94	94.6108	112	zinc_finger_protein
ORF_Pm652	Apoly754104	0.001	34.26	47.7876	3	hypothetical_protein
ORF_Pm656	Apoly725456	5e-117	44.44	78.7834	117	pyrroloquinoline_quinone_dependent_alcohol_dehydrogenase
ORF_Pm680	Apoly743350	0.002	32.73	33.6391	3	hypothetical_protein
ORF_Pm735	Apoly737525	1e-120	85.78	47.1132	120	ribonucleoside_diphosphate_reductase_small_chain
ORF_Pm880	Apoly749300	2e-17	34.48	37.7323	17	hypothetical_protein
ORF_Pm960	Apoly725384	2e-45	73.91	92.7419	45	hypothetical_protein

## Sheet: APMV vs A. poly
ORF	Hit Name	evalue	id	cov	evalue modif	ORF function
ORF_APMV_R135	Apoly744594	2e-78	38.86	62.68	78	putative_GMC-type_oxidoreductase_id_YP_003986627.1
ORF_APMV_617	Apoly732996	2e-05	30.77	61.18	5	hypothetical_protein_id_YP_003987134.1
ORF_APMV_L894/L893	Apoly744594	3e-71	35.52	62..96	71	putative_glucose-methanol-choline_oxidoreductase_id_YP_003987467.1

## Sheet: Marseillevirus T19
vs A. cast:
ORF	Hit Name	evalue	id	cov	evalue modif	ORF function
ORF_MARS_111	Acast747954	5e-71	59.78	99.44	71	uncharacterized_protein_with_homologs_in_some_bacteria
ORF_MARS_304	Acast688017	5e-28	41.14	100.00	28	eukaryotic_translation_initiation_factor_5
ORF_MARS_404	Acast676717	1e-65	42.81	36..57	65	AAA_family_ATPase_minus_unique_in_NCLDV
vs A. poly:
ORF	Hit Name	evalue	id	cov	evalue modif	ORF function
ORF_MARS_111	Apoly751912	8e-23	55.70	43.88	23	uncharacterized_protein_with_homologs_in_some_bacteria.1
ORF_MARS_304	Apoly744564	3e-27	41.14	100.00	27	eukaryotic_translation_initiation_factor_5.1
ORF_MARS_404	Apoly674090	3e-69	42.50	36.57	69	AAA_family_ATPase_minus_unique_in_NCLDV.1
